# Supplementary material for: Genome-Scale Investigation of the Regulation of azoR Expression in Escherichia coli Using Computational Analysis and Transposon Mutagenesis
Source: Microb Ecol. 2024 May 1;87(1):63. doi: 10.1007/s00248-024-02380-5 (PMC11062982; doi:10.1007/s00248-024-02380-5)
Supplement: Supplementary file 1 — Supplementary Material 1 [file 248_2024_2380_MOESM1_ESM.xlsx]

## Sheet: Dataset_1_All_E.coli
ID	Project ID	Project title	Strain	Sample title	GSM ID	Temperature (C)	Agitation speed (rpm)	Growth phase	OD 600	Culture media	% Glucose (C source)	AzoR count	AzoR Transformed count	AzoR log ratio	AzoR log2 ratio	Percentile rank AzoR
S_001	P001	Hydrogen peroxide-scavenging enzymes AhpCF, KatE and KatG deficiency	Escherichia coli str. K-12 substr. MG1655	Hpx KO Untreated 1	GSM1356349	37	300		0.3	LB			9.18119			73
S_002	P001	Hydrogen peroxide-scavenging enzymes AhpCF, KatE and KatG deficiency	Escherichia coli str. K-12 substr. MG1655	Hpx KO Untreated 2	GSM1356350	37	300		0.3	LB			8.9892			71
S_003	P001	Hydrogen peroxide-scavenging enzymes AhpCF, KatE and KatG deficiency	Escherichia coli str. K-12 substr. MG1655	Hpx KO Untreated 3	GSM1356351	37	300		0.3	LB			9.11366			72
S_004	P001	Hydrogen peroxide-scavenging enzymes AhpCF, KatE and KatG deficiency	Escherichia coli str. K-12 substr. MG1655	WT Untreated 1	GSM1356325	37	300		0.3	LB			9.29319			74
S_005	P001	Hydrogen peroxide-scavenging enzymes AhpCF, KatE and KatG deficiency	Escherichia coli str. K-12 substr. MG1655	WT Untreated 2	GSM1356326	37	300		0.3	LB			9.27124			73
S_006	P001	Hydrogen peroxide-scavenging enzymes AhpCF, KatE and KatG deficiency	Escherichia coli str. K-12 substr. MG1655	WT Untreated 3	GSM1356327	37	300		0.3	LB			9.1101			72
S_007	P002	Stress factor RpoS regulon in exponential-phase bacteria	Escherichia coli str. K-12 substr. MG1655	Exp_WT_rep1	GSM247608	37	200	early log	0.3	LB			8.89555			49
S_008	P002	Stress factor RpoS regulon in exponential-phase bacteria	Escherichia coli str. K-12 substr. MG1655	Exp_WT_rep2	GSM247609	37	200	early log	0.3	LB			8.77647			41
S_009	P002	Stress factor RpoS regulon in exponential-phase bacteria	Escherichia coli str. K-12 substr. MG1655	Exp_WT_rep3	GSM247610	37	200	early log	0.3	LB			8.75413			46
S_010	P002	Stress factor RpoS regulon in exponential-phase bacteria	Escherichia coli str. K-12 substr. MG1655	Exp_rpoS_rep1	GSM247611	37	200	early log	0.3	LB			8.91209			56
S_011	P002	Stress factor RpoS regulon in exponential-phase bacteria	Escherichia coli str. K-12 substr. MG1655	Exp_rpoS_rep2	GSM247612	37	200	early log	0.3	LB			8.64127			54
S_012	P002	Stress factor RpoS regulon in exponential-phase bacteria	Escherichia coli str. K-12 substr. MG1655	Exp_rpoS_rep3	GSM247613	37	200	early log	0.3	LB			8.80571			54
S_013	P003	Increased cell membrane saturated fatty acid effect on Escherichia coli	Escherichia coli str. K-12 substr. MG1655	E. coli-DMSO-rep1	GSM462878			mid-log	0.6	LB		469.8				68
S_014	P003	Increased cell membrane saturated fatty acid effect on Escherichia coli	Escherichia coli str. K-12 substr. MG1655	E. coli-DMSO-rep2	GSM462879			mid-log	0.6	LB		822.8				81
S_015	P003	Increased cell membrane saturated fatty acid effect on Escherichia coli	Escherichia coli str. K-12 substr. MG1655	E. coli-DMSO-rep3	GSM462880			mid-log	0.6	LB		331.5				68
S_016	P003	Increased cell membrane saturated fatty acid effect on Escherichia coli	Escherichia coli str. K-12 substr. MG1655	E. coli-CHIR-090-rep1	GSM462881			mid-log	0.6	LB		484.7				74
S_017	P003	Increased cell membrane saturated fatty acid effect on Escherichia coli	Escherichia coli str. K-12 substr. MG1655	E. coli-CHIR-090-rep2	GSM462882			mid-log	0.6	LB		314.2				63
S_018	P003	Increased cell membrane saturated fatty acid effect on Escherichia coli	Escherichia coli str. K-12 substr. MG1655	E. coli-CHIR-090-rep3	GSM462883			mid-log	0.6	LB		319.2				64
S_019	P004	Indole-3-acetic acid effect on Escherichia coli	Escherichia coli str. K-12 substr. MG1655	biological rep1 sample a	GSM111413	37		log	1.2	M9		656.636				49
S_020	P004	Indole-3-acetic acid effect on Escherichia coli	Escherichia coli str. K-12 substr. MG1655	biological rep1 sample b	GSM111414	37		log	1.2	M9		710.388				53
S_021	P004	Indole-3-acetic acid effect on Escherichia coli	Escherichia coli str. K-12 substr. MG1655	biological rep2 sample a	GSM111415	37		log	1.2	M9		688.607				34
S_022	P004	Indole-3-acetic acid effect on Escherichia coli	Escherichia coli str. K-12 substr. MG1655	biological rep2 sample b	GSM111416	37		log	1.2	M9		759.784				43
S_023	P004	Indole-3-acetic acid effect on Escherichia coli	Escherichia coli str. K-12 substr. MG1655	biological rep3 sample a	GSM111417	37		log	1.2	M9		537.781				29
S_024	P004	Indole-3-acetic acid effect on Escherichia coli	Escherichia coli str. K-12 substr. MG1655	biological rep3 sample b	GSM111418	37		log	1.2	M9		553.915				31
S_025	P004	Indole-3-acetic acid effect on Escherichia coli	Escherichia coli str. K-12 substr. MG1655	biological rep1 sample a IAA	GSM111419	37		log	1.2	M9		765.518				59
S_026	P004	Indole-3-acetic acid effect on Escherichia coli	Escherichia coli str. K-12 substr. MG1655	biological rep1 sample b IAA	GSM111420	37		log	1.2	M9		792.551				61
S_027	P004	Indole-3-acetic acid effect on Escherichia coli	Escherichia coli str. K-12 substr. MG1655	biological rep2 sample a IAA	GSM111421	37		log	1.2	M9		810.878				55
S_028	P004	Indole-3-acetic acid effect on Escherichia coli	Escherichia coli str. K-12 substr. MG1655	biological rep2 sample b IAA	GSM111422	37		log	1.2	M9		1317.44				79
S_029	P004	Indole-3-acetic acid effect on Escherichia coli	Escherichia coli str. K-12 substr. MG1655	biological rep3 sample a IAA	GSM111423	37		log	1.2	M9		794.569				57
S_030	P004	Indole-3-acetic acid effect on Escherichia coli	Escherichia coli str. K-12 substr. MG1655	biological rep3 sample b IAA	GSM111424	37		log	1.2	M9		715.882				51
S_031	P005	Frag1 cells response to ionic and non-ionic hyperosmotic stress	Escherichia coli str. K-12 substr. MG1655	E. coli control, biological replicate 1	GSM306856	25	60		0.6	Davis media	0.1	83.5383				89
S_032	P005	Frag1 cells response to ionic and non-ionic hyperosmotic stress	Escherichia coli str. K-12 substr. MG1655	E. coli control (biological replicate 2)	GSM306857	25	60		0.6	Davis media	0.1	55.3371				76
S_033	P005	Frag1 cells response to ionic and non-ionic hyperosmotic stress	Escherichia coli str. K-12 substr. MG1655	E. coli sucrose hyperosmotic treatment (biological replicate 1)	GSM306858	25	60		0.6	Davis media	0.1	117.426				94
S_034	P005	Frag1 cells response to ionic and non-ionic hyperosmotic stress	Escherichia coli str. K-12 substr. MG1655	E. coli sucrose hyperosmotic treatment (biological replicate 2)	GSM306859	25	60		0.6	Davis media	0.1	71.789				81
S_035	P005	Frag1 cells response to ionic and non-ionic hyperosmotic stress	Escherichia coli str. K-12 substr. MG1655	E. coli NaCl hyperosmotic treatment (biological replicate 1)	GSM306860	25	60		0.6	Davis media	0.1	133.319				84
S_036	P005	Frag1 cells response to ionic and non-ionic hyperosmotic stress	Escherichia coli str. K-12 substr. MG1655	E. coli NaCl hyperosmotic treatment (biological replicate 2)	GSM306861	25	60		0.6	Davis media	0.1	99.269				82
S_037	P006	Steady-state external pH effect on enteric bacteria	Escherichia coli K-12 W3110	Aerobic pH 5.0 rep1	GSM101230	37	240	log	0.3	LBK(potassium modified)		706.6				71
S_038	P006	Steady-state external pH effect on enteric bacteria	Escherichia coli K-12 W3110	Aerobic pH 5.0 rep2	GSM101231	37	240	log	0.3	LBK(potassium modified)		880.1				74
S_039	P006	Steady-state external pH effect on enteric bacteria	Escherichia coli K-12 W3110	Aerobic pH 5.0 rep3	GSM101232	37	240	log	0.3	LBK(potassium modified)		1087.7				76
S_040	P006	Steady-state external pH effect on enteric bacteria	Escherichia coli K-12 W3110	Aerobic pH 5.0 rep4	GSM101233	37	240	log	0.3	LBK(potassium modified)		1166.7				77
S_041	P006	Steady-state external pH effect on enteric bacteria	Escherichia coli K-12 W3110	Aerobic pH 5.0 rep5	GSM101234	37	240	log	0.3	LBK(potassium modified)		890.5				74
S_042	P006	Steady-state external pH effect on enteric bacteria	Escherichia coli K-12 W3110	Aerobic pH 7.0 rep1	GSM101235	37	240	log	0.3	LBK(potassium modified)		512.3				61
S_043	P006	Steady-state external pH effect on enteric bacteria	Escherichia coli K-12 W3110	Aerobic pH 7.0 rep2	GSM101236	37	240	log	0.3	LBK(potassium modified)		418.2				60
S_044	P006	Steady-state external pH effect on enteric bacteria	Escherichia coli K-12 W3110	Aerobic pH 7.0 rep3	GSM101237	37	240	log	0.3	LBK(potassium modified)		385.1				57
S_045	P006	Steady-state external pH effect on enteric bacteria	Escherichia coli K-12 W3110	Aerobic pH 7.0 rep4	GSM101238	37	240	log	0.3	LBK(potassium modified)		399.7				58
S_046	P006	Steady-state external pH effect on enteric bacteria	Escherichia coli K-12 W3110	Aerobic pH 7.0 rep5	GSM101239	37	240	log	0.3	LBK(potassium modified)		415.4				59
S_047	P006	Steady-state external pH effect on enteric bacteria	Escherichia coli K-12 W3110	Aerobic pH 8.7 rep1	GSM101240	37	240	log	0.3	LBK(potassium modified)		339.2				54
S_048	P006	Steady-state external pH effect on enteric bacteria	Escherichia coli K-12 W3110	Aerobic pH 8.7 rep2	GSM101241	37	240	log	0.3	LBK(potassium modified)		277.2				49
S_049	P006	Steady-state external pH effect on enteric bacteria	Escherichia coli K-12 W3110	Aerobic pH 8.7 rep3	GSM101242	37	240	log	0.3	LBK(potassium modified)		292.4				53
S_050	P006	Steady-state external pH effect on enteric bacteria	Escherichia coli K-12 W3110	Aerobic pH 8.7 rep4	GSM101243	37	240	log	0.3	LBK(potassium modified)		272.7				52
S_051	P006	Steady-state external pH effect on enteric bacteria	Escherichia coli K-12 W3110	Aerobic pH 8.7 rep5	GSM101244	37	240	log	0.3	LBK(potassium modified)		351.8				56
S_052	P007	DNA adenine methyltransferase and mismatch repair mutants	Escherichia coli K-12	Wildtype replicate 1	GSM63885	37		log		M9			31.6833			32
S_053	P007	DNA adenine methyltransferase and mismatch repair mutants	Escherichia coli K-12	Wildtype replicate 2	GSM63886	37		log		M9			26.1653			18
S_054	P007	DNA adenine methyltransferase and mismatch repair mutants	Escherichia coli K-12	Wildtype replicate 3	GSM63887	37		log		M9			31.9661			32
S_055	P007	DNA adenine methyltransferase and mismatch repair mutants	Escherichia coli K-12	dam mutant replicate 1	GSM63888	37		log		M9			30.3664			31
S_056	P007	DNA adenine methyltransferase and mismatch repair mutants	Escherichia coli K-12	dam mutant replicate 2	GSM63889	37		log		M9			29.5529			30
S_057	P007	DNA adenine methyltransferase and mismatch repair mutants	Escherichia coli K-12	dam mutant replicate 3	GSM63890	37		log		M9			26.9883			24
S_058	P007	DNA adenine methyltransferase and mismatch repair mutants	Escherichia coli K-12	mutS mutant replicate 1	GSM63894	37		log		M9			32.6662			37
S_059	P007	DNA adenine methyltransferase and mismatch repair mutants	Escherichia coli K-12	mutS mutant replicate 2	GSM63895	37		log		M9			31.6453			31
S_060	P007	DNA adenine methyltransferase and mismatch repair mutants	Escherichia coli K-12	mutS mutant replicate 3	GSM63896	37		log		M9			33.5395			39
S_061	P007	DNA adenine methyltransferase and mismatch repair mutants	Escherichia coli K-12	dam mutS mutant replicate 1	GSM63891	37		log		M9			31.1837			34
S_062	P007	DNA adenine methyltransferase and mismatch repair mutants	Escherichia coli K-12	dam mutS mutant replicate 2	GSM63892	37		log		M9			25.6558			17
S_063	P007	DNA adenine methyltransferase and mismatch repair mutants	Escherichia coli K-12	dam mutS mutant replicate 3	GSM63893	37		log		M9			24.5033			15
S_064	P008	UV exposure time course (ecoli_4.3)	Escherichia coli K-12. MG1655	20min UV treatment control, MG1655 in Davis+0.4%glu	GSM507	37	220	mid-log	0.4	Davis media	0.4			0.776		89
S_065	P008	UV exposure time course (ecoli_4.3)	Escherichia coli K-12. MG1655	60min UV treatment control, MG1655 in Davis+0.4%glu	GSM511	37	220	mid-log	0.4	Davis media	0.4			0.984		92
S_066	P008	UV exposure time course (ecoli_4.3)	Escherichia coli K-12. MG1655	5min after UV treatment 1, 40J, MG1655 in Davis+0.4%glu	GSM510	37	220	mid-log	0.4	Davis media	0.4			0.548		67
S_067	P008	UV exposure time course (ecoli_4.3)	Escherichia coli K-12. MG1655	10min after UV treatment 1', 40J, MG1655 in Davis+0.4%glu	GSM506	37	220	mid-log	0.4	Davis media	0.4			0.622		80
S_068	P008	UV exposure time course (ecoli_4.3)	Escherichia coli K-12. MG1655	20min after UV treatment 1', 40J, MG1655 in Davis+0.4%glu	GSM508	37	220	mid-log	0.4	Davis media	0.4			1.015		89
S_069	P008	UV exposure time course (ecoli_4.3)	Escherichia coli K-12. MG1655	40min after UV treatment 1, 40J, MG1655 in Davis+0.4%glu	GSM509	37	220	mid-log	0.4	Davis media	0.4			0.634		83
S_070	P008	UV exposure time course (ecoli_4.3)	Escherichia coli K-12. MG1655	60min after UV treatment 1, 40J, MG1655 in Davis+0.4%glu	GSM512	37	220	mid-log	0.4	Davis media	0.4			0.521		82
S_071	P009	UV exposure time course (ecoli_8.0)	the isogenic lexA1 of MG1655	lexA vs. wt, before UV treatment, MG1655	GSM549	37	220	mid-log	0.4	Davis media	0.4			-0.091		34
S_072	P009	UV exposure time course (ecoli_8.0)	the isogenic lexA1 of MG1655	lexA 20' after NOuv vs. 0', MG1655	GSM542	37	220	mid-log	0.4	Davis media	0.4			-0.034		48
S_073	P009	UV exposure time course (ecoli_8.0)	the isogenic lexA1 of MG1655	lexA 60' after NOuv vs. 0', MG1655	GSM543	37	220	mid-log	0.4	Davis media	0.4			-0.282		13
S_074	P009	UV exposure time course (ecoli_8.0)	the isogenic lexA1 of MG1655	lexA 5' after UV vs. 0', MG1655	GSM547	37	220	mid-log	0.4	Davis media	0.4			0.078		68
S_075	P009	UV exposure time course (ecoli_8.0)	the isogenic lexA1 of MG1655	lexA 10' after UV vs. 0', MG1655	GSM544	37	220	mid-log	0.4	Davis media	0.4			-0.063		39
S_076	P009	UV exposure time course (ecoli_8.0)	the isogenic lexA1 of MG1655	lexA 20' after UV vs. 0', MG1655	GSM545	37	220	mid-log	0.4	Davis media	0.4			-0.029		43
S_077	P009	UV exposure time course (ecoli_8.0)	the isogenic lexA1 of MG1655	lexA 40' after UV vs. 0', MG1655	GSM546	37	220	mid-log	0.4	Davis media	0.4			-0.019		46
S_078	P009	UV exposure time course (ecoli_8.0)	the isogenic lexA1 of MG1655	lexA 60' after UV vs. 0', MG1655	GSM548	37	220	mid-log	0.4	Davis media	0.4			-0.197		21
S_079	P010	Multiple bactericidal antibiotics	Escherichia coli K-12. MG1655	WT H2O2 1	GSM1356340	37	300		0.3	LB			9.4324			74
S_080	P010	Multiple bactericidal antibiotics	Escherichia coli K-12. MG1655	WT H2O2 2	GSM1356341	37	300		0.3	LB			9.41214			74
S_081	P010	Multiple bactericidal antibiotics	Escherichia coli K-12. MG1655	WT H2O2 3	GSM1356342	37	300		0.3	LB			9.25991			73
S_082	P010	Multiple bactericidal antibiotics	Escherichia coli K-12. MG1655	WT Amp 1	GSM1356328	37	300		0.3	LB			9.3258			74
S_083	P010	Multiple bactericidal antibiotics	Escherichia coli K-12. MG1655	WT Amp 2	GSM1356329	37	300		0.3	LB			9.4351			74
S_084	P010	Multiple bactericidal antibiotics	Escherichia coli K-12. MG1655	WT Amp 3	GSM1356330	37	300		0.3	LB			9.41224			74
S_085	P010	Multiple bactericidal antibiotics	Escherichia coli K-12. MG1655	WT Gent 1	GSM1356331	37	300		0.3	LB			9.18245			73
S_086	P010	Multiple bactericidal antibiotics	Escherichia coli K-12. MG1655	WT Gent 2	GSM1356332	37	300		0.3	LB			9.50422			74
S_087	P010	Multiple bactericidal antibiotics	Escherichia coli K-12. MG1655	WT Gent 3	GSM1356333	37	300		0.3	LB			8.97905			72
S_088	P010	Multiple bactericidal antibiotics	Escherichia coli K-12. MG1655	WT Kan 1	GSM1356334	37	300		0.3	LB			8.84406			71
S_089	P010	Multiple bactericidal antibiotics	Escherichia coli K-12. MG1655	WT Kan 2	GSM1356335	37	300		0.3	LB			8.80435			70
S_090	P010	Multiple bactericidal antibiotics	Escherichia coli K-12. MG1655	WT Kan 3	GSM1356336	37	300		0.3	LB			8.7471			70
S_091	P010	Multiple bactericidal antibiotics	Escherichia coli K-12. MG1655	WT Nor 1	GSM1356337	37	300		0.3	LB			9.5753			76
S_092	P010	Multiple bactericidal antibiotics	Escherichia coli K-12. MG1655	WT Nor 2	GSM1356338	37	300		0.3	LB			9.57791			76
S_093	P010	Multiple bactericidal antibiotics	Escherichia coli K-12. MG1655	WT Nor 3	GSM1356339	37	300		0.3	LB			9.43209			76
S_094	P010	Multiple bactericidal antibiotics	Escherichia coli K-12. MG1655	WT Untreated 1	GSM1356325	37	300		0.3	LB			9.29319			74
S_095	P010	Multiple bactericidal antibiotics	Escherichia coli K-12. MG1655	WT Untreated 2	GSM1356326	37	300		0.3	LB			9.27124			73
S_096	P010	Multiple bactericidal antibiotics	Escherichia coli K-12. MG1655	WT Untreated 3	GSM1356327	37	300		0.3	LB			9.1101			72
S_097	P011	High temperature adapted strains	E. coli B strain Bc251, ( REL606)	Ancestor replicate 1	GSM7886	37		mid-log		Davis media	0.0025	0.000223				54
S_098	P011	High temperature adapted strains	E. coli B strain Bc251, ( REL606)	Ancestor replicate 2	GSM8110	37		mid-log		Davis media	0.0025	0.000235				58
S_099	P011	High temperature adapted strains	E. coli B strain Bc251, ( REL606	Ancestor replicate 3	GSM8111	37		mid-log		Davis media	0.0025	0.000236				57
S_100	P011	High temperature adapted strains	E.coli REL1206	42-1, high temperature evolved line replicate 1	GSM8112	41.5		mid-log		Davis media	0.0025	0.000157				48
S_101	P011	High temperature adapted strains	E.coli REL1206	42-1, high temperature evolved line replicate 2	GSM8113	41.5		mid-log		Davis media	0.0025	0.000176				50
S_102	P011	High temperature adapted strains	E.coli REL1206	42-1, high temperature evolved line replicate 3	GSM8114	41.5		mid-log		Davis media	0.0025	0.000253				59
S_103	P011	High temperature adapted strains	E.coli REL1206	42-2, high temperature evolved line replicate 1	GSM8115	41.5		mid-log		Davis media	0.0025	0.000284				61
S_104	P011	High temperature adapted strains	E.coli REL1206	42-2, high temperature evolved line replicate 2	GSM8116	41.5		mid-log		Davis media	0.0025	0.000168				49
S_105	P011	High temperature adapted strains	E.coli REL1206	42-2, high temperature evolved line replicate 3	GSM8117	41.5		mid-log		Davis media	0.0025	0.00022				58
S_106	P011	High temperature adapted strains	E.coli REL1206	42-3, high temperature evolved line replicate 1	GSM8118	41.5		mid-log		Davis media	0.0025	0.000243				58
S_107	P011	High temperature adapted strains	E.coli REL1206	42-3, high temperature evolved line replicate 2	GSM8119	41.5		mid-log		Davis media	0.0025	0.000154				44
S_108	P011	High temperature adapted strains	E.coli REL1206	42-3, high temperature evolved line replicate 3	GSM8120	41.5		mid-log		Davis media	0.0025	0.000262				60
S_109	P012	Escherichia coli biofilm development	E. coli K12 BW25113	E. coli K12 BW25113 w/t suspension after 4 hr of culturing	GSM88916	37	250			LB	0.2	489.4				73
S_110	P012	Escherichia coli biofilm development	E. coli K12 BW25113	E. coli K12 BW25113 w/t suspension after 7 hr of culturing	GSM88917	37	250			LB	0.2	220.4				53
S_111	P012	Escherichia coli biofilm development	E. coli K12 BW25113	E. coli K12 BW25113 w/t suspension after 15 hr of culturing	GSM88918	37	250			LB	0.2	185.9				42
S_112	P012	Escherichia coli biofilm development	E. coli K12 BW25113	E. coli K12 BW25113 w/t suspension after 24 hr of culturing	GSM88919	37	250			LB	0.2	230.9				40
S_113	P012	Escherichia coli biofilm development	E. coli K12 BW25113	E. coli K12 BW25113 w/t biofilm after 4 hr of culturing	GSM88912	37	250			LB	0.2	295.3				59
S_114	P012	Escherichia coli biofilm development	E. coli K12 BW25113	E. coli K12 BW25113 w/t biofilm after 7 hr	GSM88913	37	250			LB	0.2	167.3				35
S_115	P012	Escherichia coli biofilm development	E. coli K12 BW25113	E. coli K12 BW25113 w/t biofilm after 15 hr of culturing	GSM88914	37	250			LB	0.2	160.7				28
S_116	P012	Escherichia coli biofilm development	E. coli K12 BW25113	E. coli K12 BW25113 w/t biofilm after 24 hr of culturing	GSM88915	37	250			LB	0.2	402.6				55
S_117	P013	Tryptophan metabolism (ecoli_3.0)	E.coli K-12 W3110, wild type	cy_a4	GSM555					Vogel-Bonner min. media	0.2			-0.09		45
S_118	P013	Tryptophan metabolism (ecoli_3.0)	E.coli CY15680 trpR2 ΔtrpEA2	cyc1 5’	GSM557					Vogel-Bonner min. media	0.2			0.204		72
S_119	P013	Tryptophan metabolism (ecoli_3.0)	E.coli CY15680 trpR2 ΔtrpEA2	cyc2 15’	GSM558					Vogel-Bonner min. media	0.2			0.319		79
S_120	P013	Tryptophan metabolism (ecoli_3.0)	E.coli CY15680 trpR2 ΔtrpEA2	cyc3 30’	GSM559					Vogel-Bonner min. media	0.2			0.207		73
S_121	P013	Tryptophan metabolism (ecoli_3.0)	E.coli CY15680 trpR2 ΔtrpEA2	cyc4 60’	GSM560					Vogel-Bonner min. media	0.2			0.07		66
S_122	P013	Tryptophan metabolism (ecoli_3.0)	E.coli CY15680 trpR2 ΔtrpEA2	cyd1 5’	GSM561					Vogel-Bonner min. media	0.2			0.481		84
S_123	P013	Tryptophan metabolism (ecoli_3.0)	E.coli CY15680 trpR2 ΔtrpEA2	cyd2 15’	GSM562					Vogel-Bonner min. media	0.2			0.537		85
S_124	P013	Tryptophan metabolism (ecoli_3.0)	E.coli CY15680 trpR2 ΔtrpEA2	cyd3 30’	GSM563					Vogel-Bonner min. media	0.2			0.7		85
S_125	P013	Tryptophan metabolism (ecoli_3.0)	E.coli CY15680 trpR2 ΔtrpEA2	cyd4 60’	GSM564					Vogel-Bonner min. media	0.2			0.899		89
S_126	P014	Carbon source quality effect on gene expression	Escherichia coli K-12. MG1655	glucose1	GSM37063	37		mid-log	0.2	MOPS min. media	0.2	723.7				72
S_127	P014	Carbon source quality effect on gene expression	Escherichia coli K-12. MG1655	glucose2	GSM37064	37		mid-log	0.2	MOPS min. media	0.1	706.1				70
S_128	P014	Carbon source quality effect on gene expression	Escherichia coli K-12. MG1655	glucose3	GSM37065	37		mid-log	0.2	MOPS min. media	0.1	553.2				62
S_129	P014	Carbon source quality effect on gene expression	Escherichia coli K-12. MG1655	glucose4	GSM37066	37		mid-log	0.2	MOPS min. media	0.1	663				67
S_130	P014	Carbon source quality effect on gene expression	Escherichia coli K-12. MG1655	glucose5	GSM37067	37		mid-log	0.2	MOPS min. media	0.1	664.3				71
S_131	P014	Carbon source quality effect on gene expression	Escherichia coli K-12. MG1655	glycerol1	GSM37068	37		mid-log	0.2	MOPS min. media 0.1% glucose	0.1	612.8				64
S_132	P014	Carbon source quality effect on gene expression	Escherichia coli K-12. MG1655	glycerol2	GSM37069	37		mid-log	0.2	MOPS min. media	0.1	660.8				68
S_133	P014	Carbon source quality effect on gene expression	Escherichia coli K-12. MG1655	succinate1	GSM37070	37		mid-log	0.2	MOPS min. media	0.1	693.9				69
S_134	P014	Carbon source quality effect on gene expression	Escherichia coli K-12. MG1655	succinate2	GSM37071	37		mid-log	0.2	MOPS min. media	0.1	550.9				60
S_135	P014	Carbon source quality effect on gene expression	Escherichia coli K-12. MG1655	alanine1	GSM37072	37		mid-log	0.2	MOPS min. media	0.1	625.1				64
S_136	P014	Carbon source quality effect on gene expression	Escherichia coli K-12. MG1655	alanine2	GSM37073	37		mid-log	0.2	MOPS min. media	0.1	473.3				55
S_137	P014	Carbon source quality effect on gene expression	Escherichia coli K-12. MG1655	acetate1	GSM37074	37		mid-log	0.2	MOPS min. media	0.1	604.6				64
S_138	P014	Carbon source quality effect on gene expression	Escherichia coli K-12. MG1655	acetate2	GSM37075	37		mid-log	0.2	MOPS min. media	0.1	530.6				58
S_139	P014	Carbon source quality effect on gene expression	Escherichia coli K-12. MG1655	proline1	GSM37076	37		mid-log	0.2	MOPS min. media	0.1	465.6				55
S_140	P014	Carbon source quality effect on gene expression	Escherichia coli K-12. MG1655	proline2	GSM37077	37		mid-log	0.2	MOPS min. media	0.1	423.8				54
S_141	P015	Escherichia coli O157:H7 response to cinnamaldehyde: time course	E. coli O157:H7	E. coli O157:H7 at 2 h control biological rep1	GSM999245	37		log	0.7	Brain heart infusion broth			4.76			63
S_142	P015	Escherichia coli O157:H7 response to cinnamaldehyde: time course	E. coli O157:H7	E. coli O157:H7 at 2 h control biological rep2	GSM999246	37		log	0.7	Brain heart infusion broth			3.26			31
S_143	P015	Escherichia coli O157:H7 response to cinnamaldehyde: time course	E. coli O157:H7	E. coli O157:H7 at 4 h control biological rep1	GSM999247	37		log	0.7	Brain heart infusion broth			5.8			77
S_144	P015	Escherichia coli O157:H7 response to cinnamaldehyde: time course	E. coli O157:H7	E. coli O157:H7 at 4 h control biological rep2	GSM999248	37		log	0.7	Brain heart infusion broth			6.11			76
S_145	P015	Escherichia coli O157:H7 response to cinnamaldehyde: time course	E. coli O157:H7	E. coli O157:H7 at 2 h cinnamaldehyde treatment biological rep1	GSM999249	37		log	0.7	Brain heart infusion broth			6.44			81
S_146	P015	Escherichia coli O157:H7 response to cinnamaldehyde: time course	E. coli O157:H7	E. coli O157:H7 at 2 h cinnamaldehyde treatment biological rep2	GSM999250	37		log	0.7	Brain heart infusion broth			3.63			34
S_147	P015	Escherichia coli O157:H7 response to cinnamaldehyde: time course	E. coli O157:H7	E. coli O157:H7 at 4 h cinnamaldehyde treatment biological rep1	GSM999251	37		log	0.7	Brain heart infusion broth			4.77			62
S_148	P015	Escherichia coli O157:H7 response to cinnamaldehyde: time course	E. coli O157:H7	E. coli O157:H7 at 4 h cinnamaldehyde treatment biological rep2	GSM999252	37		log	0.7	Brain heart infusion broth			4.46			59
S_149	P016	Gentamicin effect on fur-deficient cells	Escherichia coli K-12. MG1655	Fur KO Gent 1	GSM1356346	37	300		0.3	LB			9.12784			72
S_150	P016	Gentamicin effect on fur-deficient cells	Escherichia coli K-12. MG1655	Fur KO Gent 2	GSM1356347	37	300		0.3	LB			9.25838			73
S_151	P016	Gentamicin effect on fur-deficient cells	Escherichia coli K-12. MG1655	Fur KO Gent 3	GSM1356348	37	300		0.3	LB			9.27255			73
S_152	P016	Gentamicin effect on fur-deficient cells	Escherichia coli K-12. MG1655	WT Gent 1	GSM1356331	37	300		0.3	LB			9.18245			73
S_153	P016	Gentamicin effect on fur-deficient cells	Escherichia coli K-12. MG1655	WT Gent 2	GSM1356332	37	300		0.3	LB			9.50422			74
S_154	P016	Gentamicin effect on fur-deficient cells	Escherichia coli K-12. MG1655	WT Gent 3	GSM1356333	37	300		0.3	LB			8.97905			72
S_155	P016	Gentamicin effect on fur-deficient cells	Escherichia coli K-12. MG1655	Fur KO Untreated 1	GSM1356343	37	300		0.3	LB			9.64734			75
S_156	P016	Gentamicin effect on fur-deficient cells	Escherichia coli K-12. MG1655	Fur KO Untreated 2	GSM1356344	37	300		0.3	LB			9.58518			76
S_157	P016	Gentamicin effect on fur-deficient cells	Escherichia coli K-12. MG1655	Fur KO Untreated 3	GSM1356345	37	300		0.3	LB			9.50041			75
S_158	P016	Gentamicin effect on fur-deficient cells	Escherichia coli K-12. MG1655	WT Untreated 1	GSM1356325	37	300		0.3	LB			9.29319			74
S_159	P016	Gentamicin effect on fur-deficient cells	Escherichia coli K-12. MG1655	WT Untreated 2	GSM1356326	37	300		0.3	LB			9.27124			73
S_160	P016	Gentamicin effect on fur-deficient cells	Escherichia coli K-12. MG1655	WT Untreated 3	GSM1356327	37	300		0.3	LB			9.1101			72
S_161	P017	Tryptophan metabolism (ecoli_4.3)	E.coli W3110, wild type	5' vs 0' in minimal medium +0.2% glu	GSM515					Vogel-Bonner min. media	0.2			0.991		86
S_162	P017	Tryptophan metabolism (ecoli_4.3)	E.coli W3110, wild type	15' vs 0' in minimal medium +0.2% glu	GSM516					Vogel-Bonner min. media	0.2			0.842		86
S_163	P017	Tryptophan metabolism (ecoli_4.3)	E.coli W3110, wild type	30' vs 0' in minimal medium +0.2% glu	GSM517					Vogel-Bonner min. media	0.2			1.26		91
S_164	P017	Tryptophan metabolism (ecoli_4.3)	E.coli W3110, wild type	60' vs 0' in minimal medium +0.2% glu, II	GSM519					Vogel-Bonner min. media	0.2			0.984		91
S_165	P017	Tryptophan metabolism (ecoli_4.3)	E.coli CY15680 trpR2 ΔtrpEA2	5'+50ug/ml Trp vs 0' in min med +0.2% glu	GSM531					Vogel-Bonner min. media	0.2			1.095		87
S_166	P017	Tryptophan metabolism (ecoli_4.3)	E.coli CY15680 trpR2 ΔtrpEA2	15'+50ug/ml Trp vs 0' in min med +0.2% glu	GSM532					Vogel-Bonner min. media	0.2			1.115		91
S_167	P017	Tryptophan metabolism (ecoli_4.3)	E.coli CY15680 trpR2 ΔtrpEA2	30'+50ug/ml Trp vs 0' in min med +0.2% glu	GSM533					Vogel-Bonner min. media	0.2			1.08		88
S_168	P017	Tryptophan metabolism (ecoli_4.3)	E.coli CY15680 trpR2 ΔtrpEA2	60'+50ug/ml Trp vs 0' in min med +0.2% glu	GSM534					Vogel-Bonner min. media	0.2			1.106		90
S_169	P017	Tryptophan metabolism (ecoli_4.3)	E.coli CY15680 trpR2 ΔtrpEA2	60' vs. 0', 50 ug/ml tryptophan, minimal +02% glu	GSM565					Vogel-Bonner min. media	0.2			0.119		63
S_170	P018	Escherichia coli response to the arylamide compound PMX 10070: time course	E. coli D31	E. coli control at time=20 min, rep 1	GSM770862				0.2	LB		410.92				72
S_171	P018	Escherichia coli response to the arylamide compound PMX 10070: time course	E. coli D31	E. coli control at time=20 min, rep 2	GSM770863				0.2	LB		426.83				72
S_172	P018	Escherichia coli response to the arylamide compound PMX 10070: time course	E. coli D31	E. coli control at time=20 min, rep 3	GSM770864				0.2	LB		384.68				71
S_173	P018	Escherichia coli response to the arylamide compound PMX 10070: time course	E. coli D31	E. coli control at time=60 min, rep 1	GSM770871				0.2	LB		432.16				72
S_174	P018	Escherichia coli response to the arylamide compound PMX 10070: time course	E. coli D31	E. coli control at time=60 min, rep 2	GSM770872				0.2	LB		316.85				67
S_175	P018	Escherichia coli response to the arylamide compound PMX 10070: time course	E. coli D31	E. coli control at time=60 min, rep 3	GSM770873				0.2	LB		372.21				70
S_176	P018	Escherichia coli response to the arylamide compound PMX 10070: time course	E. coli D31	E. coli PMX 10070 treatment at time=20 min, rep 1	GSM770865				0.2	LB		904.77				83
S_177	P018	Escherichia coli response to the arylamide compound PMX 10070: time course	E. coli D31	E. coli PMX 10070 treatment at time=20 min, rep 2	GSM770866				0.2	LB		888.27				83
S_178	P018	Escherichia coli response to the arylamide compound PMX 10070: time course	E. coli D31	E. coli PMX 10070 treatment at time=20 min, rep 3	GSM770867				0.2	LB		787.51				81
S_179	P018	Escherichia coli response to the arylamide compound PMX 10070: time course	E. coli D31	E. coli PMX 10070 treatment at time=60 min, rep 1	GSM770874				0.2	LB		372.48				69
S_180	P018	Escherichia coli response to the arylamide compound PMX 10070: time course	E. coli D31	E. coli PMX 10070 treatment at time=60 min, rep 2	GSM770875				0.2	LB		408.87				71
S_181	P018	Escherichia coli response to the arylamide compound PMX 10070: time course	E. coli D31	E. coli PMX 10070 treatment at time=60 min, rep 3	GSM770876				0.2	LB		404.25				70
S_182	P018	Escherichia coli response to the arylamide compound PMX 10070: time course	E. coli D31	E. coli Polymyxin B treatment at time=20 min, rep 1	GSM770868				0.2	LB		1022.38				84
S_183	P018	Escherichia coli response to the arylamide compound PMX 10070: time course	E. coli D31	E. coli Polymyxin B treatment at time=20 min, rep 2	GSM770869				0.2	LB		844.24				82
S_184	P018	Escherichia coli response to the arylamide compound PMX 10070: time course	E. coli D31	E. coli Polymyxin B treatment at time=20 min, rep 3	GSM770870				0.2	LB		990.91				84
S_185	P018	Escherichia coli response to the arylamide compound PMX 10070: time course	E. coli D31	E. coli Polymyxin B treatment at time=60 min, rep 1	GSM770877				0.2	LB		371.65				69
S_186	P018	Escherichia coli response to the arylamide compound PMX 10070: time course	E. coli D31	E. coli Polymyxin B treatment at time=60 min, rep 2	GSM770878				0.2	LB		353.11				68
S_187	P018	Escherichia coli response to the arylamide compound PMX 10070: time course	E. coli D31	E. coli Polymyxin B treatment at time=60 min, rep 3	GSM770879				0.2	LB		408.07				70
S_188	P019	Heat shock factor sigma32 overexpression: time course	Channel 1: MG1655 PhtpG::lacZ delta lacX74/ptrc99A (control vector) Channel 2: MG1655 PhtpG::lacZ delta lacX74/pTG2 (vector carrying inducible Ptrc::rpoH)	EC18n177 RpoH 0 min Time course 1	GSM98717	30	240	mid-log		M9	0.2				-0.0832545	31
S_189	P019	Heat shock factor sigma32 overexpression: time course	Channel 1: MG1655 PhtpG::lacZ delta lacX74/ptrc99A (control vector) Channel 2: MG1655 PhtpG::lacZ delta lacX74/pTG2 (vector carrying inducible Ptrc::rpoH)	EC18n167 RpoH 0 min Time course 2	GSM98722	30	240	mid-log		M9	0.2				0.106159	67
S_190	P019	Heat shock factor sigma32 overexpression: time course	Channel 1: MG1655 PhtpG::lacZ delta lacX74/ptrc99A (control vector) Channel 2: MG1655 PhtpG::lacZ delta lacX74/pTG2 (vector carrying inducible Ptrc::rpoH)	EC18n182 RpoH 0 min Time course 3	GSM98727	30	240	mid-log		M9	0.2				-0.102221	28
S_191	P019	Heat shock factor sigma32 overexpression: time course	Channel 1: MG1655 PhtpG::lacZ delta lacX74/ptrc99A (control vector) Channel 2: MG1655 PhtpG::lacZ delta lacX74/pTG2 (vector carrying inducible Ptrc::rpoH)	EC18n178 RpoH 2.5 min Time course 1	GSM98718	30	240	mid-log		M9	0.2				0.023296	54
S_192	P019	Heat shock factor sigma32 overexpression: time course	Channel 1: MG1655 PhtpG::lacZ delta lacX74/ptrc99A (control vector) Channel 2: MG1655 PhtpG::lacZ delta lacX74/pTG2 (vector carrying inducible Ptrc::rpoH)	EC18n168 RpoH 2.5 min Time course 2	GSM98723	30	240	mid-log		M9	0.2				-0.267761	12
S_193	P019	Heat shock factor sigma32 overexpression: time course	Channel 1: MG1655 PhtpG::lacZ delta lacX74/ptrc99A (control vector) Channel 2: MG1655 PhtpG::lacZ delta lacX74/pTG2 (vector carrying inducible Ptrc::rpoH)	EC18n183 RpoH 2.5 min Time course 3	GSM98728	30	240	mid-log		M9	0.2				0.0561551	60
S_194	P019	Heat shock factor sigma32 overexpression: time course	Channel 1: MG1655 PhtpG::lacZ delta lacX74/ptrc99A (control vector) Channel 2: MG1655 PhtpG::lacZ delta lacX74/pTG2 (vector carrying inducible Ptrc::rpoH)	EC18n179 RpoH 5 min Time course 1	GSM98719	30	240	mid-log		M9	0.2				0.326384	93
S_195	P019	Heat shock factor sigma32 overexpression: time course	Channel 1: MG1655 PhtpG::lacZ delta lacX74/ptrc99A (control vector) Channel 2: MG1655 PhtpG::lacZ delta lacX74/pTG2 (vector carrying inducible Ptrc::rpoH)	EC18n169 RpoH 5 min Time course 2	GSM98724	30	240	mid-log		M9	0.2				0.502498	95
S_196	P019	Heat shock factor sigma32 overexpression: time course	Channel 1: MG1655 PhtpG::lacZ delta lacX74/ptrc99A (control vector) Channel 2: MG1655 PhtpG::lacZ delta lacX74/pTG2 (vector carrying inducible Ptrc::rpoH)	EC18n184 RpoH 5 min Time course 3	GSM98729	30	240	mid-log		M9	0.2				0.44226	94
S_197	P019	Heat shock factor sigma32 overexpression: time course	Channel 1: MG1655 PhtpG::lacZ delta lacX74/ptrc99A (control vector) Channel 2: MG1655 PhtpG::lacZ delta lacX74/pTG2 (vector carrying inducible Ptrc::rpoH)	EC18n180 RpoH 10 min Time course 1	GSM98720	30	240	mid-log		M9	0.2				0.479752	95
S_198	P019	Heat shock factor sigma32 overexpression: time course	Channel 1: MG1655 PhtpG::lacZ delta lacX74/ptrc99A (control vector) Channel 2: MG1655 PhtpG::lacZ delta lacX74/pTG2 (vector carrying inducible Ptrc::rpoH)	EC18n170 RpoH 10 min Time course 2	GSM98725	30	240	mid-log		M9	0.2				0.643224	95
S_199	P019	Heat shock factor sigma32 overexpression: time course	Channel 1: MG1655 PhtpG::lacZ delta lacX74/ptrc99A (control vector) Channel 2: MG1655 PhtpG::lacZ delta lacX74/pTG2 (vector carrying inducible Ptrc::rpoH)	EC18n185 RpoH 10 min Time course 3	GSM98730	30	240	mid-log		M9	0.2				0.841117	96
S_200	P019	Heat shock factor sigma32 overexpression: time course	Channel 1: MG1655 PhtpG::lacZ delta lacX74/ptrc99A (control vector) Channel 2: MG1655 PhtpG::lacZ delta lacX74/pTG2 (vector carrying inducible Ptrc::rpoH)	EC18n122 RpoH 10 min Time course 4	GSM98732	30	240	mid-log		M9	0.2				0.51576	96
S_201	P019	Heat shock factor sigma32 overexpression: time course	Channel 1: MG1655 PhtpG::lacZ delta lacX74/ptrc99A (control vector) Channel 2: MG1655 PhtpG::lacZ delta lacX74/pTG2 (vector carrying inducible Ptrc::rpoH)	EC18n181 RpoH 20 min Time course 1	GSM98721	30	240	mid-log		M9	0.2				0.748727	97
S_202	P019	Heat shock factor sigma32 overexpression: time course	Channel 1: MG1655 PhtpG::lacZ delta lacX74/ptrc99A (control vector) Channel 2: MG1655 PhtpG::lacZ delta lacX74/pTG2 (vector carrying inducible Ptrc::rpoH)	EC18n171 RpoH 20 min Time course 2	GSM98726	30	240	mid-log		M9	0.2				0.731179	96
S_203	P019	Heat shock factor sigma32 overexpression: time course	Channel 1: MG1655 PhtpG::lacZ delta lacX74/ptrc99A (control vector) Channel 2: MG1655 PhtpG::lacZ delta lacX74/pTG2 (vector carrying inducible Ptrc::rpoH)	EC18n186 RpoH 20 min Time course 3	GSM98731	30	240	mid-log		M9	0.2				0.7871	96
S_204	P20	Benzalkonium chloride adapted E. coli K12	E. coli K-12 ATCC47076	E.coli_control_replicate3	GSM153894	37		mid-log		TSB		0.648434				38
S_205	P20	Benzalkonium chloride adapted E. coli K12	E. coli K-12 ATCC47076	E.coli_control_replicate1A	GSM154801	37		mid-log		TSB		1.02506				51
S_206	P20	Benzalkonium chloride adapted E. coli K12	E. coli K-12 ATCC47076	E.coli_control_replicate1B	GSM154802	37		mid-log		TSB		0.705994				40
S_207	P20	Benzalkonium chloride adapted E. coli K12	E. coli K-12 ATCC47076	E.coli_control_replicate2A	GSM154803	37		mid-log		TSB		0.444787				28
S_208	P20	Benzalkonium chloride adapted E. coli K12	E. coli K-12 ATCC47076	E.coli_control_replicate2B	GSM154804	37		mid-log		TSB		0.702258				40
S_209	P20	Benzalkonium chloride adapted E. coli K12	E. coli K-12 ATCC47076, adapted strain 1 (A1)	E.coli_BCadapted1_replicate1	GSM154805	37		mid-log		TSB		0.921256				48
S_210	P20	Benzalkonium chloride adapted E. coli K12	E. coli K-12 ATCC47076, adapted strain 1 (A1)	E.coli_BCadapted1_replicate2	GSM154808	37		mid-log		TSB		0.63929				36
S_211	P20	Benzalkonium chloride adapted E. coli K12	E. coli K-12 ATCC47076, adapted strain 1 (A1)	E.coli_BCadapted1_replicate1_50ppmBC	GSM154814	37		mid-log		TSB		1.12433				53
S_212	P20	Benzalkonium chloride adapted E. coli K12	E. coli K-12 ATCC47076, adapted strain 1 (A1)	E.coli_BCadapted1_replicate2_50ppmBC	GSM154819	37		mid-log		TSB		0.90089				47
S_213	P20	Benzalkonium chloride adapted E. coli K12	E. coli K-12 ATCC47076, adapted strain 1 (A1)	E.coli_BCadapted1_replicate3_50ppmBC	GSM154823	37		mid-log		TSB		0.614254				35
S_214	P20	Benzalkonium chloride adapted E. coli K12	E. coli K-12 ATCC47076, adapted strain 2 (A2)	E.coli_BCadapted2_replicate1	GSM154806	37		mid-log		TSB		0.84438				45
S_215	P20	Benzalkonium chloride adapted E. coli K12	E. coli K-12 ATCC47076, adapted strain 2 (A2)	E.coli_BCadapted2_replicate2	GSM154809	37		mid-log		TSB		0.683353				38
S_216	P20	Benzalkonium chloride adapted E. coli K12	E. coli K-12 ATCC47076, adapted strain 2 (A2)	E.coli_BCadapted2_replicate3	GSM154812	37		mid-log		TSB		0.733431				42
S_217	P20	Benzalkonium chloride adapted E. coli K12	E. coli K-12 ATCC47076, adapted strain 2 (A2)	E.coli_BCadapted2_replicate1_50ppmBC	GSM154816	37		mid-log		TSB		0.811655				44
S_218	P20	Benzalkonium chloride adapted E. coli K12	E. coli K-12 ATCC47076, adapted strain 2 (A2)	E.coli_BCadapted2_replicate2_50ppmBC	GSM154820	37		mid-log		TSB		0.663661				39
S_219	P20	Benzalkonium chloride adapted E. coli K12	E. coli K-12 ATCC47076, adapted strain 2 (A2)	E.coli_BCadapted2_replicate3_50ppmBC	GSM154824	37		mid-log		TSB		0.737551				42
S_220	P20	Benzalkonium chloride adapted E. coli K12	E. coli K-12 ATCC47076, adapted strain 3 (A3)	E.coli_BCadapted3_replicate1	GSM154807	37		mid-log		TSB		0.942345				48
S_221	P20	Benzalkonium chloride adapted E. coli K12	E. coli K-12 ATCC47076, adapted strain 3 (A3)	E.coli_BCadapted3_replicate2	GSM154810	37		mid-log		TSB		1.10582				54
S_222	P20	Benzalkonium chloride adapted E. coli K12	E. coli K-12 ATCC47076, adapted strain 3 (A3)	E.coli_BCadapted3_replicate3	GSM154813	37		mid-log		TSB		0.703103				38
S_223	P20	Benzalkonium chloride adapted E. coli K12	E. coli K-12 ATCC47076, adapted strain 3 (A3)	E.coli_BCadapted3_replicate1_50ppmBC	GSM154818	37		mid-log		TSB		0.574305				35
S_224	P20	Benzalkonium chloride adapted E. coli K12	E. coli K-12 ATCC47076, adapted strain 3 (A3)	E.coli_BCadapted3_replicate2_50ppmBC	GSM154821	37		mid-log		TSB		0.827378				43
S_225	P20	Benzalkonium chloride adapted E. coli K12	E. coli K-12 ATCC47076, adapted strain 3 (A3)	E.coli_BCadapted3_replicate3_50ppmBC	GSM154825	37		mid-log		TSB		0.5096				29
S_226	P21	Cisplatin effect on DNA adenine methyltransferase and mismatch repair mutants	E. coli K-12 wildtype strain AB1157	WT mock replicate 1	GSM65600	37		log		M9			10.1638			51
S_227	P21	Cisplatin effect on DNA adenine methyltransferase and mismatch repair mutants	E. coli K-12 wildtype strain AB1157	WT mock replicate 2	GSM65601	37		log		M9			9.90143			54
S_228	P21	Cisplatin effect on DNA adenine methyltransferase and mismatch repair mutants	E. coli K-12 wildtype strain AB1157	WT mock replicate 3	GSM65622	37		log		M9			10.0477			50
S_229	P21	Cisplatin effect on DNA adenine methyltransferase and mismatch repair mutants	E. coli K-12 dam mutant strain GM3819	dam mock replicate 1	GSM65588	37		log		M9			12.6981			63
S_230	P21	Cisplatin effect on DNA adenine methyltransferase and mismatch repair mutants	E. coli K-12 dam mutant strain GM3819	dam mock replicate 2	GSM65589	37		log		M9			9.97998			48
S_231	P21	Cisplatin effect on DNA adenine methyltransferase and mismatch repair mutants	E. coli K-12 dam mutant strain GM3819	dam mock replicate 3	GSM65590	37		log		M9			9.97638			52
S_232	P21	Cisplatin effect on DNA adenine methyltransferase and mismatch repair mutants	E. coli K-12 mutS mutant strain GM5555	mutS mock replicate 1	GSM65596	37		log		M9			9.63026			46
S_233	P21	Cisplatin effect on DNA adenine methyltransferase and mismatch repair mutants	E. coli K-12 mutS mutant strain GM5555	mutS mock replicate 2	GSM65597	37		log		M9			11.204			54
S_234	P21	Cisplatin effect on DNA adenine methyltransferase and mismatch repair mutants	E. coli K-12 mutS mutant strain GM5555	mutS mock replicate 3	GSM65598	37		log		M9			13.5052			65
S_235	P21	Cisplatin effect on DNA adenine methyltransferase and mismatch repair mutants	E. coli K-12 dam mutS mutant strain GM5556	dam mutS mock replicate 1	GSM65591	37		log		M9			9.10192			46
S_236	P21	Cisplatin effect on DNA adenine methyltransferase and mismatch repair mutants	E. coli K-12 dam mutS mutant strain GM5556	dam mutS mock replicate 2	GSM65593	37		log		M9			14.2128			65
S_237	P21	Cisplatin effect on DNA adenine methyltransferase and mismatch repair mutants	E. coli K-12 dam mutS mutant strain GM5556	dam mutS mock replicate 3	GSM65594	37		log		M9			8.60845			42
S_238	P21	Cisplatin effect on DNA adenine methyltransferase and mismatch repair mutants	E. coli K-12 wildtype strain AB1157	WT treated replicate 1	GSM65638	37		log		M9			10.0311			52
S_239	P21	Cisplatin effect on DNA adenine methyltransferase and mismatch repair mutants	E. coli K-12 wildtype strain AB1157	WT treated replicate 2	GSM65639	37		log		M9			11.5669			59
S_240	P21	Cisplatin effect on DNA adenine methyltransferase and mismatch repair mutants	E. coli K-12 wildtype strain AB1157	WT treated replicate 3	GSM65641	37		log		M9			10.8717			56
S_241	P21	Cisplatin effect on DNA adenine methyltransferase and mismatch repair mutants	E. coli K-12 dam mutant strain GM3819	dam treat replicate 1	GSM65628	37		log		M9			9.62724			52
S_242	P21	Cisplatin effect on DNA adenine methyltransferase and mismatch repair mutants	E. coli K-12 dam mutant strain GM3819	dam treat replicate 2	GSM65629	37		log		M9			12.2914			62
S_243	P21	Cisplatin effect on DNA adenine methyltransferase and mismatch repair mutants	E. coli K-12 dam mutant strain GM3819	dam treat replicate 3	GSM65630	37		log		M9			10.2548			54
S_244	P21	Cisplatin effect on DNA adenine methyltransferase and mismatch repair mutants	E. coli K-12 mutS mutant strain GM5555	mutS treated replicate 1	GSM65632	37		log		M9			9.44087			47
S_245	P21	Cisplatin effect on DNA adenine methyltransferase and mismatch repair mutants	E. coli K-12 mutS mutant strain GM5555	mutS treated replicate 2	GSM65634	37		log		M9			17.7686			75
S_246	P21	Cisplatin effect on DNA adenine methyltransferase and mismatch repair mutants	E. coli K-12 mutS mutant strain GM5555	mutS treated replicate 3	GSM65636	37		log		M9			12.9762			65
S_247	P21	Cisplatin effect on DNA adenine methyltransferase and mismatch repair mutants	E. coli K-12 dam mutS mutant strain GM5556	dam mutS treat replicate 1	GSM65623	37		log		M9			9.84839			54
S_248	P21	Cisplatin effect on DNA adenine methyltransferase and mismatch repair mutants	E. coli K-12 dam mutS mutant strain GM5556	dam mutS treat replicate 2	GSM65624	37		log		M9			16.3513			72
S_249	P21	Cisplatin effect on DNA adenine methyltransferase and mismatch repair mutants	E. coli K-12 dam mutS mutant strain GM5556	dam mutS treat replicate 3	GSM65626	37		log		M9			14.7999			71
S_250	P22	Arginine regulon repression and derepression	E. coli K-12 P4X	P4X Wild Type (1753) Reference	GSM106504	37		mid-log	0.5	Minimal media	0.5	521.9				94
S_251	P22	Arginine regulon repression and derepression	E. coli K-12 P4X	P4X Wild Type (1765) Reference	GSM106751	37		mid-log	0.5	Minimal media	0.5	683.2				96
S_252	P22	Arginine regulon repression and derepression	E. coli K-12 P4X	P4X Wild Type (1989) Reference	GSM106752	37		mid-log	0.5	Minimal media	0.5	1312.5				98
S_253	P22	Arginine regulon repression and derepression	E. coli K-12 P4X	P4X Wild Type (1754) in Arginine	GSM106753	37		mid-log	0.5	Minimal media	0.5	378.5				94
S_254	P22	Arginine regulon repression and derepression	E. coli K-12 P4X	P4X Wild Type (1766) in Arginine	GSM106755	37		mid-log	0.5	Minimal media	0.5	267.2				89
S_255	P22	Arginine regulon repression and derepression	E. coli K-12 P4X	P4X Wild Type (1990) in Arginine	GSM106756	37		mid-log	0.5	Minimal media	0.5	680.9				97
S_256	P22	Arginine regulon repression and derepression	E. coli K-12 P4XB2	P4XB2 Mutant (1992) in Arginine	GSM106757	37		mid-log	0.5	Minimal media	0.5	109.5				74
S_257	P22	Arginine regulon repression and derepression	E. coli K-12 P4XB3	P4XB2 Mutant (1993) in Arginine	GSM106758	37		mid-log	0.5	Minimal media	0.5	118.6				76
S_258	P22	Arginine regulon repression and derepression	E. coli K-12 P4XB4	P4XB2 Mutant (1994) in Arginine	GSM106759	37		mid-log	0.5	Minimal media	0.5	98.2				69
S_259	P23	RyhB small regulatory RNA effect on global iron use	MG1655 derivative carrying pBAD-ryhB	wild-type pBAD-ryhB#1 + arabinose	GSM67647	37			0.5	LB		88.5				47
S_260	P23	RyhB small regulatory RNA effect on global iron use	MG1655 derivative carrying pBAD-ryhB	wild-type pBAD-ryhB #2 + arabinose	GSM67648	37			0.5	LB		119.8				47
S_261	P23	RyhB small regulatory RNA effect on global iron use	MG1655 derivative carrying pBAD-ryhB	wild-type pBAD-ryhB#1 +FeSO4 + arabinose	GSM67659	37			0.5	LB		73.1				35
S_262	P23	RyhB small regulatory RNA effect on global iron use	MG1655 derivative carrying pBAD-ryhB	wild-type pBAD-ryhB#2 +FeSO4 + arabinose	GSM67660	37			0.5	LB		89.4				40
S_263	P23	RyhB small regulatory RNA effect on global iron use	MG1655 derivative carrying control vector pNM12	wild-type pNM12#1 +arabinose	GSM67651	37				LB		115.6				48
S_264	P23	RyhB small regulatory RNA effect on global iron use	MG1655 derivative carrying control vector pNM13	wild-type pNM12#2 + arabinose	GSM67652	37				LB		101.3				44
S_265	P23	RyhB small regulatory RNA effect on global iron use	MG1655 derivative carrying control vector pNM14	wild-type pNM12#1 +FeSO4 + arabinose	GSM67663	37				LB		109				45
S_266	P23	RyhB small regulatory RNA effect on global iron use	MG1655 derivative carrying control vector pNM15	wild-type pNM12#2 +FeSO4 + arabinose	GSM67665	37				LB		82.1				39
S_267	P23	RyhB small regulatory RNA effect on global iron use	MG1655 derivative carrying pBAD-ryhB	fur mutant pBAD-ryhB#1 + arabinose	GSM67655	37			0.5	LB		69.8				35
S_268	P23	RyhB small regulatory RNA effect on global iron use	MG1655 derivative carrying pBAD-ryhB	fur mutant pBAD-ryhB#2 + arabinose	GSM67656	37			0.5	LB		51.8				30
S_269	P23	RyhB small regulatory RNA effect on global iron use	MG1655 derivative carrying control vector pNM15	fur mutant pNM12#1 + arabinose	GSM67657	37				LB		132.2				51
S_270	P23	RyhB small regulatory RNA effect on global iron use	MG1655 derivative carrying control vector pNM15	fur mutant pNM12#2 + arabinose	GSM67658	37				LB		209.9				60
S_271	P24	Oxygen deprivation expression profiling of various mutants	E. coli K-12 MG1655	aerobic_wild_rep1	GSM18261			log		M9	0.2	231.5				70
S_272	P24	Oxygen deprivation expression profiling of various mutants	E. coli K-12 MG1655	aerobic_wild_rep2	GSM18262			log		M9	0.2	215.3				70
S_273	P24	Oxygen deprivation expression profiling of various mutants	E. coli K-12 MG1655	aerobic_wild_rep3	GSM18263			log		M9	0.2	202.7				70
S_274	P24	Oxygen deprivation expression profiling of various mutants	E. coli K-12 MG1655	aerobic_appY_rep1	GSM18235			log		M9	0.2	199.5				69
S_275	P24	Oxygen deprivation expression profiling of various mutants	E. coli K-12 MG1655	aerobic_appY_rep2	GSM18236			log		M9	0.2	237.5				71
S_276	P24	Oxygen deprivation expression profiling of various mutants	E. coli K-12 MG1655	aerobic_appY_rep3	GSM18237			log		M9	0.2	204.2				69
S_277	P24	Oxygen deprivation expression profiling of various mutants	E. coli K-12 MG1655	aerobic_arcA_rep1	GSM18246			log		M9	0.2	158.7				66
S_278	P24	Oxygen deprivation expression profiling of various mutants	E. coli K-12 MG1655	aerobic_arcA_rep2	GSM18247			log		M9	0.2	221.4				70
S_279	P24	Oxygen deprivation expression profiling of various mutants	E. coli K-12 MG1655	aerobic_arcA_rep3	GSM18248			log		M9	0.2	148.6				64
S_280	P24	Oxygen deprivation expression profiling of various mutants	E. coli K-12 MG1655	aerobic_arcAfnr_rep1	GSM18249			log		M9	0.2	212.4				71
S_281	P24	Oxygen deprivation expression profiling of various mutants	E. coli K-12 MG1655	aerobic_arcAfnr_rep2	GSM18250			log		M9	0.2	225.3				71
S_282	P24	Oxygen deprivation expression profiling of various mutants	E. coli K-12 MG1655	aerobic_arcAfnr_rep3	GSM18251			log		M9	0.2	210.7				70
S_283	P24	Oxygen deprivation expression profiling of various mutants	E. coli K-12 MG1655	aerobic_fnr_rep1	GSM18252			log		M9	0.2	169.7				66
S_284	P24	Oxygen deprivation expression profiling of various mutants	E. coli K-12 MG1655	aerobic_fnr_rep2	GSM18253			log		M9	0.2	157.4				65
S_285	P24	Oxygen deprivation expression profiling of various mutants	E. coli K-12 MG1655	aerobic_fnr_rep3	GSM18254			log		M9	0.2	183.8				68
S_286	P24	Oxygen deprivation expression profiling of various mutants	E. coli K-12 MG1655	aerobic_oxyR_rep1	GSM18255			log		M9	0.2	263.5				73
S_287	P24	Oxygen deprivation expression profiling of various mutants	E. coli K-12 MG1655	aerobic_oxyR_rep2	GSM18256			log		M9	0.2	267				73
S_288	P24	Oxygen deprivation expression profiling of various mutants	E. coli K-12 MG1655	aerobic_oxyR_rep3	GSM18257			log		M9	0.2	263.9				74
S_289	P24	Oxygen deprivation expression profiling of various mutants	E. coli K-12 MG1655	aerobic_soxS_rep1	GSM18258			log		M9	0.2	153.8				64
S_290	P24	Oxygen deprivation expression profiling of various mutants	E. coli K-12 MG1655	aerobic_soxS_rep2	GSM18259			log		M9	0.2	227.9				72
S_291	P24	Oxygen deprivation expression profiling of various mutants	E. coli K-12 MG1655	aerobic_soxS_rep3	GSM18260			log		M9	0.2	218.3				70
S_292	P24	Oxygen deprivation expression profiling of various mutants	E. coli K-12 MG1655	anaerobic_wild_rep1	GSM18286			log		M9	0.2	162.1				65
S_293	P24	Oxygen deprivation expression profiling of various mutants	E. coli K-12 MG1655	anaerobic_wild_rep2	GSM18287			log		M9	0.2	235.6				71
S_294	P24	Oxygen deprivation expression profiling of various mutants	E. coli K-12 MG1655	anaerobic_wild_rep3	GSM18288			log		M9	0.2	295.3				75
S_295	P24	Oxygen deprivation expression profiling of various mutants	E. coli K-12 MG1655	anaerobic_wild_rep4	GSM18289			log		M9	0.2	240.8				72
S_296	P24	Oxygen deprivation expression profiling of various mutants	E. coli K-12 MG1655	anaerobic_appY_rep1	GSM18264			log		M9	0.2	192.6				69
S_297	P24	Oxygen deprivation expression profiling of various mutants	E. coli K-12 MG1655	anaerobic_appY_rep2	GSM18265			log		M9	0.2	225.4				72
S_298	P24	Oxygen deprivation expression profiling of various mutants	E. coli K-12 MG1655	anaerobic_appY_rep3	GSM18266			log		M9	0.2	277.8				75
S_299	P24	Oxygen deprivation expression profiling of various mutants	E. coli K-12 MG1655	anaerobic_arcA_rep1	GSM18271			log		M9	0.2	209.3				69
S_300	P24	Oxygen deprivation expression profiling of various mutants	E. coli K-12 MG1655	anaerobic_arcA_rep2	GSM18272			log		M9	0.2	161.1				63
S_301	P24	Oxygen deprivation expression profiling of various mutants	E. coli K-12 MG1655	anaerobic_arcA_rep3	GSM18273			log		M9	0.2	202.9				68
S_302	P24	Oxygen deprivation expression profiling of various mutants	E. coli K-12 MG1655	anaerobic_arcAfnr_rep1	GSM18274			log		M9	0.2	218.3				70
S_303	P24	Oxygen deprivation expression profiling of various mutants	E. coli K-12 MG1655	anaerobic_arcAfnr_rep2	GSM18275			log		M9	0.2	245.2				73
S_304	P24	Oxygen deprivation expression profiling of various mutants	E. coli K-12 MG1655	anaerobic_arcAfnr_rep3	GSM18276			log		M9	0.2	199.4				69
S_305	P24	Oxygen deprivation expression profiling of various mutants	E. coli K-12 MG1655	anaerobic_fnr_rep1	GSM18277			log		M9	0.2	136.8				62
S_306	P24	Oxygen deprivation expression profiling of various mutants	E. coli K-12 MG1655	anaerobic_fnr_rep2	GSM18278			log		M9	0.2	177.5				67
S_307	P24	Oxygen deprivation expression profiling of various mutants	E. coli K-12 MG1655	anaerobic_fnr_rep3	GSM18279			log		M9	0.2	206.7				69
S_308	P24	Oxygen deprivation expression profiling of various mutants	E. coli K-12 MG1655	anaerobic_oxyR_rep1	GSM18280			log		M9	0.2	226.6				71
S_309	P24	Oxygen deprivation expression profiling of various mutants	E. coli K-12 MG1655	anaerobic_oxyR_rep2	GSM18281			log		M9	0.2	209.5				70
S_310	P24	Oxygen deprivation expression profiling of various mutants	E. coli K-12 MG1655	anaerobic_oxyR_rep3	GSM18282			log		M9	0.2	259.5				73
S_311	P24	Oxygen deprivation expression profiling of various mutants	E. coli K-12 MG1655	anaerobic_soxS_rep1	GSM18283			log		M9	0.2	205.8				70
S_312	P24	Oxygen deprivation expression profiling of various mutants	E. coli K-12 MG1655	anaerobic_soxS_rep2	GSM18284			log		M9	0.2	236				72
S_313	P24	Oxygen deprivation expression profiling of various mutants	E. coli K-12 MG1655	anaerobic_soxS_rep3	GSM18285			log		M9	0.2	233.4				72
S_314	P25	Enterohemorrhagic Escherichia coli response to epinephrine, norepinephrine, and indole	E. coli O157:H7	E coli O157:H7 w/t LB-Glu with 0.1%DMF 7 hr biofilm cells	GSM129073	37			0.03	LB	0.2	363.2				71
S_315	P25	Enterohemorrhagic Escherichia coli response to epinephrine, norepinephrine, and indole	E. coli O157:H8	E coli O157:H7 w/t LB-Glu with 50uM Epinephrine 7 hr biofilm cells	GSM129074	37			0.03	LB	0.2	870.7				82
S_316	P25	Enterohemorrhagic Escherichia coli response to epinephrine, norepinephrine, and indole	E. coli O157:H9	E coli O157:H7 w/t LB-Glu with 50uM norepinephrine 7 hr biofilm cells	GSM129075	37			0.03	LB	0.2	791.8				81
S_317	P25	Enterohemorrhagic Escherichia coli response to epinephrine, norepinephrine, and indole	E. coli O157:H10	E coli O157:H7 w/t LB-Glu with 500uM Indole 7 hr biofilm cells	GSM129076	37			0.03	LB	0.2	378.6				69
S_318	P26	Calcium chloride and glycerol wash effect: time course	E. coli K-12 MG1655	Ecoli_CaCl2 wash T1 (2 min.)	GSM99087			Stationary		0.1M CaCl2					0.2114	75
S_319	P26	Calcium chloride and glycerol wash effect: time course	E. coli K-12 MG1655	Ecoli_CaCl2 wash T2 (5 min.)	GSM99088			Stationary		0.1M CaCl2					-0.006153	53
S_320	P26	Calcium chloride and glycerol wash effect: time course	E. coli K-12 MG1655	Ecoli_CaCl2 wash T3 (10 min.)	GSM99089			Stationary		0.1M CaCl2					0.02295	59
S_321	P26	Calcium chloride and glycerol wash effect: time course	E. coli K-12 MG1655	Ecoli_CaCl2 wash T4 (20 min.)	GSM99090			Stationary		0.1M CaCl2					-0.1856	30
S_322	P26	Calcium chloride and glycerol wash effect: time course	E. coli K-12 MG1655	Ecoli_CaCl2 wash T5 (40 min.)	GSM99091			Stationary		0.1M CaCl2					-0.06814	44
S_323	P26	Calcium chloride and glycerol wash effect: time course	E. coli K-12 MG1655	Ecoli_CaCl2 wash T6 (60 min.)	GSM99092			Stationary		0.1M CaCl2					-0.3127	19
S_324	P27	Norfloxacin treatment: time course	E. coli C600	Ecoli_Norfloxacin (50 ug/ml) treatment T1 (2 min.)	GSM99142			Stationary		LB					0.5456	97
S_325	P27	Norfloxacin treatment: time course	E. coli C600	Ecoli_Norfloxacin (50 ug/ml) treatment T2 (5 min.)	GSM99143			Stationary		LB					0.1258	59
S_326	P27	Norfloxacin treatment: time course	E. coli C600	Ecoli_Norfloxacin (50 ug/ml) treatment T3 (10 min.)	GSM99144			Stationary		LB					0.03941	47
S_327	P27	Norfloxacin treatment: time course	E. coli C600	Ecoli_Norfloxacin (50 ug/ml) treatment T4 (20 min.)	GSM99145			Stationary		LB					-0.04888	40
S_328	P27	Norfloxacin treatment: time course	E. coli C600	Ecoli_Norfloxacin (50 ug/ml) treatment T5 (30 min.)	GSM99146			Stationary		LB					-0.01857	42
S_329	P28	Indole acrylate treatment: time course (I)	E. coli K-12 MG1655	Ecoli_Indol-acrylate (10 ug/ml) treatment T1 (5 min.)	GSM99100			Stationary		Vogel-Bonner min. media					0.207703	70
S_330	P28	Indole acrylate treatment: time course (I)	E. coli K-12 MG1655	Ecoli_Indol-acrylate (10 ug/ml) treatment T2 (15 min.)	GSM99101			Stationary		Vogel-Bonner min. media					0.315392	78
S_331	P28	Indole acrylate treatment: time course (I)	E. coli K-12 MG1655	Ecoli_Indol-acrylate (10 ug/ml) treatment T3 (30 min.)	GSM99102			Stationary		Vogel-Bonner min. media					0.201776	72
S_332	P28	Indole acrylate treatment: time course (I)	E. coli K-12 MG1655	Ecoli_Indol-acrylate (10 ug/ml) treatment T4 (60 min.)	GSM99103			Stationary		Vogel-Bonner min. media					0.0707595	65
S_333	P29	Indole acrylate treatment: time course (II)	E. coli K-12 MG1655	Ecoli_Indol-acrylate (15 ug/ml) treatment T1 (5 min.)	GSM99104			Stationary		Vogel-Bonner min. media					0.424	82
S_334	P29	Indole acrylate treatment: time course (II)	E. coli K-12 MG1655	Ecoli_Indol-acrylate (15 ug/ml) treatment T2 (15 min.)	GSM99105			Stationary		Vogel-Bonner min. media					0.507	84
S_335	P29	Indole acrylate treatment: time course (II)	E. coli K-12 MG1655	Ecoli_Indol-acrylate (15 ug/ml) treatment T3 (30 min.)	GSM99106			Stationary		Vogel-Bonner min. media					0.634	83
S_336	P29	Indole acrylate treatment: time course (II)	E. coli K-12 MG1655	Ecoli_Indol-acrylate (15 ug/ml) treatment T4 (60 min.)	GSM99107			Stationary		Vogel-Bonner min. media					0.813	87
S_337	P30	Anaerobic to aerobic transition: time course	E. coli K-12 MG1655	E. coli Transcriptome Dynamics during the Transition from Anaerobic to Aerobic Conditions - 5 min exposure to air	GSM106991	37				Carbon-limited Evans defined medium	0.5				0.334082	72
S_338	P30	Anaerobic to aerobic transition: time course	E. coli K-12 MG1655	E. coli Transcriptome Dynamics during the Transition from Anaerobic to Aerobic Conditions - 10 min exposure to air	GSM107053	37				Carbon-limited Evans defined medium	0.5				0.836118	87
S_339	P30	Anaerobic to aerobic transition: time course	E. coli K-12 MG1655	E. coli Transcriptome Dynamics during the Transition from Anaerobic to Aerobic Conditions - 15 min exposure to air	GSM107054	37				Carbon-limited Evans defined medium	0.5				0.947915	92
S_340	P30	Anaerobic to aerobic transition: time course	E. coli K-12 MG1655	E. coli Transcriptome Dynamics during the Transition from Anaerobic to Aerobic Conditions - 60 min exposure to air	GSM107055	37				Carbon-limited Evans defined medium	0.5				1.01463	94
S_341	P31	Enterohemorrhagic Escherichia coli biofilm response to 7-hydroxyindole and isatin	E. coli O157:H7 EHEC	EHEC LB 7 h suspension cells	GSM143158					LB		89.2				50
S_342	P31	Enterohemorrhagic Escherichia coli biofilm response to 7-hydroxyindole and isatin	E. coli O157:H7 EHEC	EHEC LB 7 h biofilm cells	GSM143159	30	250			LB		224.3				62
S_343	P31	Enterohemorrhagic Escherichia coli biofilm response to 7-hydroxyindole and isatin	E. coli O157:H7 EHEC	EHEC LB 7 h 7HI biofilm cells	GSM143160	30	250			LB		169.9				57
S_344	P31	Enterohemorrhagic Escherichia coli biofilm response to 7-hydroxyindole and isatin	E. coli O157:H7 EHEC	EHEC LB 7 h isatin biofilm cells	GSM143161	30	250			LB		242.2				65
S_345	P32	Kanamycin treatment: time course	E. coli K-12 MG1655	Ecoli_Kanamycin treatment T1 (0 min.)	GSM99108					M9	0.2				0.06345	62
S_346	P32	Kanamycin treatment: time course	E. coli K-12 MG1655	Ecoli_Kanamycin treatment T2 (15 min.)	GSM99109					M9	0.2				-0.1402	36
S_347	P32	Kanamycin treatment: time course	E. coli K-12 MG1655	Ecoli_Kanamycin treatment T3 (30 min.)	GSM99110					M9	0.2				-0.05552	51
S_348	P32	Kanamycin treatment: time course	E. coli K-12 MG1655	Ecoli_Kanamycin treatment T4 (45 min.)	GSM99111					M9	0.2				-0.1818	38
S_349	P32	Kanamycin treatment: time course	E. coli K-12 MG1655	Ecoli_Kanamycin treatment T5 (60 min.)	GSM99112					M9	0.2				-0.06789	53
S_350	P32	Kanamycin treatment: time course	E. coli K-12 MG1655	Ecoli_Kanamycin treatment T6 (75 min.)	GSM99113					M9	0.2				-0.49	13
S_351	P33	Recovery from stationary phase: time course (I)	Escherichia coli str. K-12 substr. MG1655	Ecoli_Early Recovery in LB T1	GSM99093			Stationary	0.4	LB	0.2				-0.5573	17
S_352	P33	Recovery from stationary phase: time course (I)	Escherichia coli str. K-12 substr. MG1655	Ecoli_Early Recovery in LB T2	GSM99094			Stationary	0.4	LB	0.2				-0.6074	18
S_353	P33	Recovery from stationary phase: time course (I)	Escherichia coli str. K-12 substr. MG1655	Ecoli_Early Recovery in LB T3	GSM99095			Stationary	0.4	LB	0.2				-0.2689	28
S_354	P33	Recovery from stationary phase: time course (I)	Escherichia coli str. K-12 substr. MG1655	Ecoli_Early Recovery in LB T4	GSM99096			Stationary	0.4	LB	0.2				-0.4979	16
S_355	P33	Recovery from stationary phase: time course (I)	Escherichia coli str. K-12 substr. MG1655	Ecoli_Early Recovery in LB T5	GSM99097			Stationary	0.4	LB	0.2				-0.6281	14
S_356	P33	Recovery from stationary phase: time course (I)	Escherichia coli str. K-12 substr. MG1655	Ecoli_Early Recovery in LB T6	GSM99098			Stationary	0.4	LB	0.2				-0.5405	14
S_357	P33	Recovery from stationary phase: time course (I)	Escherichia coli str. K-12 substr. MG1655	Ecoli_Early Recovery in LB T7	GSM99099			Stationary	0.4	LB	0.2				-0.3163	22
S_358	P34	Recovery from stationary phase: time course (II)	Escherichia coli str. K-12 substr. MG1655	Ecoli_LB growth T1	GSM99114			Stationary		LB	0.2				-0.4507	21
S_359	P34	Recovery from stationary phase: time course (II)	Escherichia coli str. K-12 substr. MG1655	Ecoli_LB growth T2	GSM99115			Stationary		LB	0.2				-0.5223	17
S_360	P34	Recovery from stationary phase: time course (II)	Escherichia coli str. K-12 substr. MG1655	Ecoli_LB growth T3	GSM99116			Stationary		LB	0.2				-0.5973	16
S_361	P34	Recovery from stationary phase: time course (II)	Escherichia coli str. K-12 substr. MG1655	Ecoli_LB growth T4	GSM99117			Stationary		LB	0.2				-0.4609	23
S_362	P34	Recovery from stationary phase: time course (II)	Escherichia coli str. K-12 substr. MG1655	Ecoli_LB growth T5	GSM99118			Stationary		LB	0.2				-0.4323	18
S_363	P34	Recovery from stationary phase: time course (II)	Escherichia coli str. K-12 substr. MG1655	Ecoli_LB growth T6	GSM99119			Stationary		LB	0.2				-0.09499	41
S_364	P34	Recovery from stationary phase: time course (II)	Escherichia coli str. K-12 substr. MG1655	Ecoli_LB growth T7	GSM99120			Stationary		LB	0.2				-0.4745	15
S_365	P34	Recovery from stationary phase: time course (II)	Escherichia coli str. K-12 substr. MG1655	Ecoli_LB growth T8	GSM99121			Stationary		LB	0.2				-0.7284	11
S_366	P34	Recovery from stationary phase: time course (II)	Escherichia coli str. K-12 substr. MG1655	Ecoli_LB growth T9	GSM99122			Stationary		LB	0.2				-0.7124	13
S_367	P34	Recovery from stationary phase: time course (II)	Escherichia coli str. K-12 substr. MG1655	Ecoli_LB growth T10	GSM99123			Stationary		LB	0.2				-0.2683	28
S_368	P34	Recovery from stationary phase: time course (II)	Escherichia coli str. K-12 substr. MG1655	Ecoli_LB growth T11	GSM99124			Stationary		LB	0.2				-0.3791	21
S_369	P35	Recovery from stationary phase: time course (V)	Escherichia coli str. K-12 substr. MG1655	Ecoli_Recovery in 10mM Na-P + 0.2 % glucose T1	GSM99164			Stationary		M9	0.2				-0.3209	27
S_370	P35	Recovery from stationary phase: time course (V)	Escherichia coli str. K-12 substr. MG1655	Ecoli_Recovery in 10mM Na-P + 0.2 % glucose T2	GSM99165			Stationary		M9	0.2				-0.2103	32
S_371	P35	Recovery from stationary phase: time course (V)	Escherichia coli str. K-12 substr. MG1655	Ecoli_Recovery in 10mM Na-P + 0.2 % glucose T3	GSM99166			Stationary		M9	0.2				-0.3856	25
S_372	P35	Recovery from stationary phase: time course (V)	Escherichia coli str. K-12 substr. MG1655	Ecoli_Recovery in 10mM Na-P + 0.2 % glucose T4	GSM99167			Stationary		M9	0.2				-0.183	31
S_373	P35	Recovery from stationary phase: time course (V)	Escherichia coli str. K-12 substr. MG1655	Ecoli_Recovery in 10mM Na-P + 0.2 % glucose T5	GSM99168			Stationary		M9	0.2				-0.3305	27
S_374	P35	Recovery from stationary phase: time course (V)	Escherichia coli str. K-12 substr. MG1655	Ecoli_Recovery in 10mM Na-P + 0.2 % glucose T6	GSM99169			Stationary		M9	0.2				-0.3719	24
S_375	P35	Recovery from stationary phase: time course (V)	Escherichia coli str. K-12 substr. MG1655	Ecoli_Recovery in 10mM Na-P + 0.2 % glucose T7	GSM99170			Stationary		M9	0.2				-0.3873	23
S_376	P36	Anaerobic growth (IV)	Escherichia coli str. K-12 substr. MG1655	Ecoli_Anaerobic growth in M9 + glucose + fumarate vs Aerobic OD 0.4 T1	GSM99193										-0.471	11
S_377	P36	Anaerobic growth (IV)	Escherichia coli str. K-12 substr. MG1655	Ecoli_Anaerobic growth in M9 + glucose + fumarate vs Aerobic OD 0.4 T2	GSM99194										0.1819	70
S_378	P36	Anaerobic growth (IV)	Escherichia coli str. K-12 substr. MG1655	Ecoli_Anaerobic growth in M9 + glucose + fumarate vs Aerobic OD 0.4 T3	GSM99195										0.2056	76
S_379	P36	Anaerobic growth (IV)	Escherichia coli str. K-12 substr. MG1655	Ecoli_Anaerobic growth in M9 + glucose + fumarate vs Aerobic OD 0.4 T4	GSM99196										-0.0512	51
S_380	P36	Anaerobic growth (IV)	Escherichia coli str. K-12 substr. MG1655	Ecoli_Anaerobic growth in M9 + glucose + fumarate vs Aerobic OD 0.4 T5	GSM99197										0.1982	72
S_381	P36	Anaerobic growth (IV)	Escherichia coli str. K-12 substr. MG1655	Ecoli_Anaerobic growth in M9 + glucose + fumarate vs Aerobic OD 0.4 T6	GSM99198										-0.4564	25
S_382	P37	Novobiocin treatment: dose response	Escherichia coli str. K-12 substr. MG1655	Ecoli_Novobiocin treatment (5 ug/ml)	GSM99204										0.01669	53
S_383	P37	Novobiocin treatment: dose response	Escherichia coli str. K-12 substr. MG1655	Ecoli_Novobiocin treatment (20 ug/ml)	GSM99205										-0.02877	42
S_384	P37	Novobiocin treatment: dose response	Escherichia coli str. K-12 substr. MG1655	Ecoli_Novobiocin treatment (50 ug/ml)	GSM99206										-0.093	41
S_385	P37	Novobiocin treatment: dose response	Escherichia coli str. K-12 substr. MG1655	Ecoli_Novobiocin treatment (200 ug/ml)	GSM99207										0.01354	46
S_386	P38	Sodium azide treatment: time course	Escherichia coli str. K-12 substr. MG1655	Ecoli_Sodium Azide treatment T1	GSM99171										0.9603	87
S_387	P38	Sodium azide treatment: time course	Escherichia coli str. K-12 substr. MG1655	Ecoli_Sodium Azide treatment T2	GSM99172										0.9834	91
S_388	P38	Sodium azide treatment: time course	Escherichia coli str. K-12 substr. MG1655	Ecoli_Sodium Azide treatment T3	GSM99173										0.9953	88
S_389	P38	Sodium azide treatment: time course	Escherichia coli str. K-12 substr. MG1655	Ecoli_Sodium Azide treatment T4	GSM99174										1.036	90
S_390	P39	NOX overexpressing cells at various growth rates	Escherichia coli str. K-12 substr. MG1655	Ecoli_NOX+_balanced growth at OD 0.13	GSM99132										-0.045	52
S_391	P39	NOX overexpressing cells at various growth rates	Escherichia coli str. K-12 substr. MG1655	Ecoli_NOX+_balanced growth at OD 0.21	GSM99133										0.346	85
S_392	P39	NOX overexpressing cells at various growth rates	Escherichia coli str. K-12 substr. MG1655	Ecoli_NOX+_balanced growth at OD 0.28	GSM99134										0.257	78
S_393	P39	NOX overexpressing cells at various growth rates	Escherichia coli str. K-12 substr. MG1655	Ecoli_NOX+_balanced growth at OD 0.34	GSM99135										0.163	65
S_394	P39	NOX overexpressing cells at various growth rates	Escherichia coli str. K-12 substr. MG1655	Ecoli_NOX+_balanced growth at OD 0.4	GSM99136										0.139	60
S_395	P40	Anaerobic growth (I)	Escherichia coli str. K-12 substr. MG1655	Ecoli_Anaerobic growth in M9 + glucose, reference Genomic DNA T1	GSM99175					M9					-0.06888	58
S_396	P40	Anaerobic growth (I)	Escherichia coli str. K-12 substr. MG1655	Ecoli_Anaerobic growth in M9 + glucose, reference Genomic DNA T2	GSM99176					M9					0.2822	65
S_397	P40	Anaerobic growth (I)	Escherichia coli str. K-12 substr. MG1655	Ecoli_Anaerobic growth in M9 + glucose, reference Genomic DNA T3	GSM99177					M9					0.4385	72
S_398	P40	Anaerobic growth (I)	Escherichia coli str. K-12 substr. MG1655	Ecoli_Anaerobic growth in M9 + glucose, reference Genomic DNA T4	GSM99178					M9					0.4035	71
S_399	P40	Anaerobic growth (I)	Escherichia coli str. K-12 substr. MG1655	Ecoli_Anaerobic growth in M9 + glucose, reference Genomic DNA T5	GSM99179					M9					0.458	73
S_400	P40	Anaerobic growth (I)	Escherichia coli str. K-12 substr. MG1655	Ecoli_Anaerobic growth in M9 + glucose, reference Genomic DNA T6	GSM99180					M9					0.4142	75
S_401	P41	Anaerobic growth (III)	Escherichia coli str. K-12 substr. MG1655	Ecoli_Anaerobic growth in M9 + glucose vs Aerobic OD 0.4 T1	GSM99187				0.4	M9	0.2				-0.5462	16
S_402	P41	Anaerobic growth (III)	Escherichia coli str. K-12 substr. MG1655	Ecoli_Anaerobic growth in M9 + glucose vs Aerobic OD 0.4 T2	GSM99188				0.4	M9	0.2				-0.4966	19
S_403	P41	Anaerobic growth (III)	Escherichia coli str. K-12 substr. MG1655	Ecoli_Anaerobic growth in M9 + glucose vs Aerobic OD 0.4 T3	GSM99189				0.4	M9	0.2				-0.4559	15
S_404	P41	Anaerobic growth (III)	Escherichia coli str. K-12 substr. MG1655	Ecoli_Anaerobic growth in M9 + glucose vs Aerobic OD 0.4 T4	GSM99190				0.4	M9	0.2				-0.2194	34
S_405	P41	Anaerobic growth (III)	Escherichia coli str. K-12 substr. MG1655	Ecoli_Anaerobic growth in M9 + glucose vs Aerobic OD 0.4 T5	GSM99191				0.4	M9	0.2				-0.468	14
S_406	P41	Anaerobic growth (III)	Escherichia coli str. K-12 substr. MG1655	Ecoli_Anaerobic growth in M9 + glucose vs Aerobic OD 0.4 T6	GSM99192				0.4	M9	0.2				-0.6618	22
S_407	P42	Wild type cells at various growth rates	Escherichia coli str. K-12 substr. MG1655	Ecoli_NOX-_balanced groNOX-h at OD 0.19	GSM99137				0.19						0.025	57
S_408	P42	Wild type cells at various growth rates	Escherichia coli str. K-12 substr. MG1655	Ecoli_NOX-_balanced groNOX-h at OD 0.3	GSM99138				0.3						0.315	87
S_409	P42	Wild type cells at various growth rates	Escherichia coli str. K-12 substr. MG1655	Ecoli_NOX-_balanced groNOX-h at OD 0.41	GSM99139				0.41						0.078	64
S_410	P42	Wild type cells at various growth rates	Escherichia coli str. K-12 substr. MG1655	Ecoli_NOX-_balanced groNOX-h at OD 0.49	GSM99140				0.49						-0.304	13
S_411	P42	Wild type cells at various growth rates	Escherichia coli str. K-12 substr. MG1656	Ecoli_NOX-_balanced groNOX-h at OD 0.6	GSM99141				0.6						-0.114	33
S_412	P42	Norfloxacin treatment: time course	Escherichia coli str. K-12 substr. MG1655	Ecoli_Norfloxacin (50 ug/ml) treatment T1	GSM99142										0.5456	97
S_413	P42	Norfloxacin treatment: time course	Escherichia coli str. K-12 substr. MG1655	Ecoli_Norfloxacin (50 ug/ml) treatment T2	GSM99143										0.1258	59
S_414	P42	Norfloxacin treatment: time course	Escherichia coli str. K-12 substr. MG1655	Ecoli_Norfloxacin (50 ug/ml) treatment T3	GSM99144										0.03941	47
S_415	P42	Norfloxacin treatment: time course	Escherichia coli str. K-12 substr. MG1655	Ecoli_Norfloxacin (50 ug/ml) treatment T4	GSM99145										-0.04888	40
S_416	P42	Norfloxacin treatment: time course	Escherichia coli str. K-12 substr. MG1655	Ecoli_Norfloxacin (50 ug/ml) treatment T5	GSM99146										-0.01857	42
S_417	P43	gyrA parC double mutant response to norfloxacin treatment: time course (I)	Escherichia coli str. K-12 substr. MG1655	Ecoli_gyrArparCr_Norfloxacin (15 ug/ml) treatment T1	GSM99147			Stationary		LB					0.006093	54
S_418	P43	gyrA parC double mutant response to norfloxacin treatment: time course (I)	Escherichia coli str. K-12 substr. MG1655	Ecoli_gyrArparCr_Norfloxacin (15 ug/ml) treatment T2	GSM99148			Stationary		LB					-0.2105	29
S_419	P43	gyrA parC double mutant response to norfloxacin treatment: time course (I)	Escherichia coli str. K-12 substr. MG1655	Ecoli_gyrArparCr_Norfloxacin (15 ug/ml) treatment T3	GSM99149			Stationary		LB					-0.09897	42
S_420	P43	gyrA parC double mutant response to norfloxacin treatment: time course (I)	Escherichia coli str. K-12 substr. MG1655	Ecoli_gyrArparCr_Norfloxacin (15 ug/ml) treatment T4	GSM99150			Stationary		LB					0.1487	74
S_421	P43	gyrA parC double mutant response to norfloxacin treatment: time course (I)	Escherichia coli str. K-12 substr. MG1655	Ecoli_gyrArparCr_Norfloxacin (15 ug/ml) treatment T5	GSM99151			Stationary		LB					0.2369	73
S_422	P44	Recovery from stationary phase: time course (III)	Escherichia coli str. K-12 substr. MG1655	Ecoli_Late Recovery in LB T1	GSM99125				1	LB	0.2				-0.2252	28
S_423	P44	Recovery from stationary phase: time course (III)	Escherichia coli str. K-12 substr. MG1655	Ecoli_Late Recovery in LB T2	GSM99126				1	LB	0.2				-0.2343	27
S_424	P44	Recovery from stationary phase: time course (III)	Escherichia coli str. K-12 substr. MG1655	Ecoli_Late Recovery in LB T3	GSM99127				1	LB	0.2				-0.3012	21
S_425	P44	Recovery from stationary phase: time course (III)	Escherichia coli str. K-12 substr. MG1655	Ecoli_Late Recovery in LB T4	GSM99128				1	LB	0.2				-0.3401	18
S_426	P44	Recovery from stationary phase: time course (III)	Escherichia coli str. K-12 substr. MG1655	Ecoli_Late Recovery in LB T5	GSM99129				1	LB	0.2				-0.3271	20
S_427	P44	Recovery from stationary phase: time course (III)	Escherichia coli str. K-12 substr. MG1655	Ecoli_Late Recovery in LB T6	GSM99130				1	LB	0.2				-0.03047	47
S_428	P44	Recovery from stationary phase: time course (III)	Escherichia coli str. K-12 substr. MG1655	Ecoli_Late Recovery in LB T7	GSM99131				1	LB	0.2				-0.4793	16
S_429	P45	Recovery from stationary phase: time course (IV)	Escherichia coli str. K-12 substr. MG1655	Ecoli_Recovery in 10mM Na-P T1	GSM99157				0.5	Na-P buffer	0.2				-0.4291	21
S_430	P45	Recovery from stationary phase: time course (IV)	Escherichia coli str. K-12 substr. MG1655	Ecoli_Recovery in 10mM Na-P T2	GSM99158				0.5	Na-P buffer	0.2				-0.459	25
S_431	P45	Recovery from stationary phase: time course (IV)	Escherichia coli str. K-12 substr. MG1655	Ecoli_Recovery in 10mM Na-P T3	GSM99159				0.5	Na-P buffer	0.2				-0.6576	20
S_432	P45	Recovery from stationary phase: time course (IV)	Escherichia coli str. K-12 substr. MG1655	Ecoli_Recovery in 10mM Na-P T4	GSM99160				0.5	Na-P buffer	0.2				-0.5693	21
S_433	P45	Recovery from stationary phase: time course (IV)	Escherichia coli str. K-12 substr. MG1655	Ecoli_Recovery in 10mM Na-P T6	GSM99162				0.5	Na-P buffer	0.2				-0.5793	21
S_434	P45	Recovery from stationary phase: time course (IV)	Escherichia coli str. K-12 substr. MG1655	Ecoli_Recovery in 10mM Na-P T7	GSM99163				0.5	Na-P buffer	0.2				-0.5477	24
S_435	P46	Ampicillin treatment: time course	Escherichia coli str. K-12 substr. MG1655	Ecoli_Ampicillin treatment T1	GSM99081					M9	0.2				0.06202	62
S_436	P46	Ampicillin treatment: time course	Escherichia coli str. K-12 substr. MG1655	Ecoli_Ampicillin treatment T2	GSM99082					M9	0.2				0.4151	87
S_437	P46	Ampicillin treatment: time course	Escherichia coli str. K-12 substr. MG1655	Ecoli_Ampicillin treatment T3	GSM99083					M9	0.2				0.2436	83
S_438	P46	Ampicillin treatment: time course	Escherichia coli str. K-12 substr. MG1655	Ecoli_Ampicillin treatment T4	GSM99084					M9	0.2				0.3831	90
S_439	P46	Ampicillin treatment: time course	Escherichia coli str. K-12 substr. MG1655	Ecoli_Ampicillin treatment T5	GSM99085					M9	0.2				0.2415	78
S_440	P46	Ampicillin treatment: time course	Escherichia coli str. K-12 substr. MG1655	Ecoli_Ampicillin treatment T6	GSM99086					M9	0.2				0.2536	79
S_441	P47	Anaerobic growth (II)	Escherichia coli str. K-12 substr. MG1655	Ecoli_Anaerobic growth in M9 + glucose + fumarate,reference Genomic DNA T1	GSM99181				0.05	M9					-0.08037	57
S_442	P47	Anaerobic growth (II)	Escherichia coli str. K-12 substr. MG1655	Ecoli_Anaerobic growth in M9 + glucose + fumarate,reference Genomic DNA T2	GSM99182				0.05	M9					-0.1947	50
S_443	P47	Anaerobic growth (II)	Escherichia coli str. K-12 substr. MG1655	Ecoli_Anaerobic growth in M9 + glucose + fumarate,reference Genomic DNA T3	GSM99183				0.05	M9					-0.03596	59
S_444	P47	Anaerobic growth (II)	Escherichia coli str. K-12 substr. MG1655	Ecoli_Anaerobic growth in M9 + glucose + fumarate,reference Genomic DNA T4	GSM99184				0.05	M9					-0.1071	51
S_445	P47	Anaerobic growth (II)	Escherichia coli str. K-12 substr. MG1655	Ecoli_Anaerobic growth in M9 + glucose + fumarate,reference Genomic DNA T5	GSM99185				0.05	M9					-0.1234	41
S_446	P47	Anaerobic growth (II)	Escherichia coli str. K-12 substr. MG1655	Ecoli_Anaerobic growth in M9 + glucose + fumarate,reference Genomic DNA T6	GSM99186				0.05	M9					-0.1041	52
S_447	P48	Stationary phase: time course	Escherichia coli str. K-12 substr. MG1655	Ecoli_Stationary phase in LB T1	GSM99211			Stationary	2.4	LB					0.08782	64
S_448	P48	Stationary phase: time course	Escherichia coli str. K-12 substr. MG1655	Ecoli_Stationary phase in LB T2	GSM99212			Stationary	2.8	LB					-0.01635	61
S_449	P48	Stationary phase: time course	Escherichia coli str. K-12 substr. MG1655	Ecoli_Stationary phase in LB T3	GSM99213			Stationary	3.1	LB					-0.1286	49
S_450	P48	Stationary phase: time course	Escherichia coli str. K-12 substr. MG1655	Ecoli_Stationary phase in LB T4	GSM99214			Stationary	3.1	LB					-0.01212	57
S_451	P48	Stationary phase: time course	Escherichia coli str. K-12 substr. MG1655	Ecoli_Stationary phase in LB T5	GSM99215			Stationary	3.1	LB					-0.0706	53
S_452	P48	Stationary phase: time course	Escherichia coli str. K-12 substr. MG1655	Ecoli_Stationary phase in LB T6	GSM99216			Stationary	3.1	LB					0.1817	75
S_453	P49	Gamma radiation treatment: time course	Escherichia coli str. K-12 substr. MG1655	Ecoli_Gamma treatment T1	GSM99199			Stationary							0.1255	63
S_454	P49	Gamma radiation treatment: time course	Escherichia coli str. K-12 substr. MG1655	Ecoli_Gamma treatment T2	GSM99200			Stationary							0.02398	53
S_455	P49	Gamma radiation treatment: time course	Escherichia coli str. K-12 substr. MG1655	Ecoli_Gamma treatment T3	GSM99201			Stationary							-0.04235	46
S_456	P49	Gamma radiation treatment: time course	Escherichia coli str. K-12 substr. MG1655	Ecoli_Gamma treatment T4	GSM99202			Stationary							0.01879	47
S_457	P49	Gamma radiation treatment: time course	Escherichia coli str. K-12 substr. MG1655	Ecoli_Gamma treatment T5	GSM99203			Stationary							-0.03365	41
S_458	P50	gyrA parC double mutant response to norfloxacin treatment: time course (II)	Escherichia coli str. K-12 substr. MG1655	Ecoli_gyrArparCr_Norfloxacin (50 ug/ml) treatment T1 (2min.)	GSM99152			Stationary		LB					0.08355	69
S_459	P50	gyrA parC double mutant response to norfloxacin treatment: time course (II)	Escherichia coli str. K-12 substr. MG1655	Ecoli_gyrArparCr_Norfloxacin (50 ug/ml) treatment T2 (5min.)	GSM99153			Stationary		LB					0.06081	65
S_460	P50	gyrA parC double mutant response to norfloxacin treatment: time course (II)	Escherichia coli str. K-12 substr. MG1655	Ecoli_gyrArparCr_Norfloxacin (50 ug/ml) treatment T3 (10min.)	GSM99154			Stationary		LB					0.07634	70
S_461	P50	gyrA parC double mutant response to norfloxacin treatment: time course (II)	Escherichia coli str. K-12 substr. MG1655	Ecoli_gyrArparCr_Norfloxacin (50 ug/ml) treatment T4 (20min.)	GSM99155			Stationary		LB					0.1165	72
S_462	P50	gyrA parC double mutant response to norfloxacin treatment: time course (II)	Escherichia coli str. K-12 substr. MG1655	Ecoli_gyrArparCr_Norfloxacin (50 ug/ml) treatment T5 (30min.)	GSM99156			Stationary		LB					0.2183	79

## Sheet: Dataset_2_K12
ID	Project ID	Project title	Strain	Sample title	GSM ID	Temperature (C)	Agitation speed (rpm)	Growth phase	OD 600	Culture media	% Glucose (C source)	AzoR count	AzoR Transformed count	AzoR log ratio	AzoR log2 ratio	Percentile rank AzoR
S_001	P001	Hydrogen peroxide-scavenging enzymes AhpCF, KatE and KatG deficiency	Escherichia coli str. K-12 substr. MG1655	Hpx KO Untreated 1	GSM1356349	37	300		0.3	LB			9.18119			73
S_002	P001	Hydrogen peroxide-scavenging enzymes AhpCF, KatE and KatG deficiency	Escherichia coli str. K-12 substr. MG1655	Hpx KO Untreated 2	GSM1356350	37	300		0.3	LB			8.9892			71
S_003	P001	Hydrogen peroxide-scavenging enzymes AhpCF, KatE and KatG deficiency	Escherichia coli str. K-12 substr. MG1655	Hpx KO Untreated 3	GSM1356351	37	300		0.3	LB			9.11366			72
S_004	P001	Hydrogen peroxide-scavenging enzymes AhpCF, KatE and KatG deficiency	Escherichia coli str. K-12 substr. MG1655	WT Untreated 1	GSM1356325	37	300		0.3	LB			9.29319			74
S_005	P001	Hydrogen peroxide-scavenging enzymes AhpCF, KatE and KatG deficiency	Escherichia coli str. K-12 substr. MG1655	WT Untreated 2	GSM1356326	37	300		0.3	LB			9.27124			73
S_006	P001	Hydrogen peroxide-scavenging enzymes AhpCF, KatE and KatG deficiency	Escherichia coli str. K-12 substr. MG1655	WT Untreated 3	GSM1356327	37	300		0.3	LB			9.1101			72
S_007	P002	Stress factor RpoS regulon in exponential-phase bacteria	Escherichia coli str. K-12 substr. MG1655	Exp_WT_rep1	GSM247608	37	200	early log	0.3	LB			8.89555			49
S_008	P002	Stress factor RpoS regulon in exponential-phase bacteria	Escherichia coli str. K-12 substr. MG1655	Exp_WT_rep2	GSM247609	37	200	early log	0.3	LB			8.77647			41
S_009	P002	Stress factor RpoS regulon in exponential-phase bacteria	Escherichia coli str. K-12 substr. MG1655	Exp_WT_rep3	GSM247610	37	200	early log	0.3	LB			8.75413			46
S_010	P002	Stress factor RpoS regulon in exponential-phase bacteria	Escherichia coli str. K-12 substr. MG1655	Exp_rpoS_rep1	GSM247611	37	200	early log	0.3	LB			8.91209			56
S_011	P002	Stress factor RpoS regulon in exponential-phase bacteria	Escherichia coli str. K-12 substr. MG1655	Exp_rpoS_rep2	GSM247612	37	200	early log	0.3	LB			8.64127			54
S_012	P002	Stress factor RpoS regulon in exponential-phase bacteria	Escherichia coli str. K-12 substr. MG1655	Exp_rpoS_rep3	GSM247613	37	200	early log	0.3	LB			8.80571			54
S_013	P003	Increased cell membrane saturated fatty acid effect on Escherichia coli	Escherichia coli str. K-12 substr. MG1655	E. coli-DMSO-rep1	GSM462878			mid-log	0.6	LB		469.8				68
S_014	P003	Increased cell membrane saturated fatty acid effect on Escherichia coli	Escherichia coli str. K-12 substr. MG1655	E. coli-DMSO-rep2	GSM462879			mid-log	0.6	LB		822.8				81
S_015	P003	Increased cell membrane saturated fatty acid effect on Escherichia coli	Escherichia coli str. K-12 substr. MG1655	E. coli-DMSO-rep3	GSM462880			mid-log	0.6	LB		331.5				68
S_016	P003	Increased cell membrane saturated fatty acid effect on Escherichia coli	Escherichia coli str. K-12 substr. MG1655	E. coli-CHIR-090-rep1	GSM462881			mid-log	0.6	LB		484.7				74
S_017	P003	Increased cell membrane saturated fatty acid effect on Escherichia coli	Escherichia coli str. K-12 substr. MG1655	E. coli-CHIR-090-rep2	GSM462882			mid-log	0.6	LB		314.2				63
S_018	P003	Increased cell membrane saturated fatty acid effect on Escherichia coli	Escherichia coli str. K-12 substr. MG1655	E. coli-CHIR-090-rep3	GSM462883			mid-log	0.6	LB		319.2				64
S_019	P004	Indole-3-acetic acid effect on Escherichia coli	Escherichia coli str. K-12 substr. MG1655	biological rep1 sample a	GSM111413	37		log	1.2	M9		656.636				49
S_020	P004	Indole-3-acetic acid effect on Escherichia coli	Escherichia coli str. K-12 substr. MG1655	biological rep1 sample b	GSM111414	37		log	1.2	M9		710.388				53
S_021	P004	Indole-3-acetic acid effect on Escherichia coli	Escherichia coli str. K-12 substr. MG1655	biological rep2 sample a	GSM111415	37		log	1.2	M9		688.607				34
S_022	P004	Indole-3-acetic acid effect on Escherichia coli	Escherichia coli str. K-12 substr. MG1655	biological rep2 sample b	GSM111416	37		log	1.2	M9		759.784				43
S_023	P004	Indole-3-acetic acid effect on Escherichia coli	Escherichia coli str. K-12 substr. MG1655	biological rep3 sample a	GSM111417	37		log	1.2	M9		537.781				29
S_024	P004	Indole-3-acetic acid effect on Escherichia coli	Escherichia coli str. K-12 substr. MG1655	biological rep3 sample b	GSM111418	37		log	1.2	M9		553.915				31
S_025	P004	Indole-3-acetic acid effect on Escherichia coli	Escherichia coli str. K-12 substr. MG1655	biological rep1 sample a IAA	GSM111419	37		log	1.2	M9		765.518				59
S_026	P004	Indole-3-acetic acid effect on Escherichia coli	Escherichia coli str. K-12 substr. MG1655	biological rep1 sample b IAA	GSM111420	37		log	1.2	M9		792.551				61
S_027	P004	Indole-3-acetic acid effect on Escherichia coli	Escherichia coli str. K-12 substr. MG1655	biological rep2 sample a IAA	GSM111421	37		log	1.2	M9		810.878				55
S_028	P004	Indole-3-acetic acid effect on Escherichia coli	Escherichia coli str. K-12 substr. MG1655	biological rep2 sample b IAA	GSM111422	37		log	1.2	M9		1317.44				79
S_029	P004	Indole-3-acetic acid effect on Escherichia coli	Escherichia coli str. K-12 substr. MG1655	biological rep3 sample a IAA	GSM111423	37		log	1.2	M9		794.569				57
S_030	P004	Indole-3-acetic acid effect on Escherichia coli	Escherichia coli str. K-12 substr. MG1655	biological rep3 sample b IAA	GSM111424	37		log	1.2	M9		715.882				51
S_031	P005	Frag1 cells response to ionic and non-ionic hyperosmotic stress	Escherichia coli str. K-12 substr. MG1655	E. coli control, biological replicate 1	GSM306856	25	60		0.6	Davis media	0.1	83.5383				89
S_032	P005	Frag1 cells response to ionic and non-ionic hyperosmotic stress	Escherichia coli str. K-12 substr. MG1655	E. coli control (biological replicate 2)	GSM306857	25	60		0.6	Davis media	0.1	55.3371				76
S_033	P005	Frag1 cells response to ionic and non-ionic hyperosmotic stress	Escherichia coli str. K-12 substr. MG1655	E. coli sucrose hyperosmotic treatment (biological replicate 1)	GSM306858	25	60		0.6	Davis media	0.1	117.426				94
S_034	P005	Frag1 cells response to ionic and non-ionic hyperosmotic stress	Escherichia coli str. K-12 substr. MG1655	E. coli sucrose hyperosmotic treatment (biological replicate 2)	GSM306859	25	60		0.6	Davis media	0.1	71.789				81
S_035	P005	Frag1 cells response to ionic and non-ionic hyperosmotic stress	Escherichia coli str. K-12 substr. MG1655	E. coli NaCl hyperosmotic treatment (biological replicate 1)	GSM306860	25	60		0.6	Davis media	0.1	133.319				84
S_036	P005	Frag1 cells response to ionic and non-ionic hyperosmotic stress	Escherichia coli str. K-12 substr. MG1655	E. coli NaCl hyperosmotic treatment (biological replicate 2)	GSM306861	25	60		0.6	Davis media	0.1	99.269				82
S_037	P006	Steady-state external pH effect on enteric bacteria	Escherichia coli K-12 W3110	Aerobic pH 5.0 rep1	GSM101230	37	240	log	0.3	LBK(potassium modified)		706.6				71
S_038	P006	Steady-state external pH effect on enteric bacteria	Escherichia coli K-12 W3110	Aerobic pH 5.0 rep2	GSM101231	37	240	log	0.3	LBK(potassium modified)		880.1				74
S_039	P006	Steady-state external pH effect on enteric bacteria	Escherichia coli K-12 W3110	Aerobic pH 5.0 rep3	GSM101232	37	240	log	0.3	LBK(potassium modified)		1087.7				76
S_040	P006	Steady-state external pH effect on enteric bacteria	Escherichia coli K-12 W3110	Aerobic pH 5.0 rep4	GSM101233	37	240	log	0.3	LBK(potassium modified)		1166.7				77
S_041	P006	Steady-state external pH effect on enteric bacteria	Escherichia coli K-12 W3110	Aerobic pH 5.0 rep5	GSM101234	37	240	log	0.3	LBK(potassium modified)		890.5				74
S_042	P006	Steady-state external pH effect on enteric bacteria	Escherichia coli K-12 W3110	Aerobic pH 7.0 rep1	GSM101235	37	240	log	0.3	LBK(potassium modified)		512.3				61
S_043	P006	Steady-state external pH effect on enteric bacteria	Escherichia coli K-12 W3110	Aerobic pH 7.0 rep2	GSM101236	37	240	log	0.3	LBK(potassium modified)		418.2				60
S_044	P006	Steady-state external pH effect on enteric bacteria	Escherichia coli K-12 W3110	Aerobic pH 7.0 rep3	GSM101237	37	240	log	0.3	LBK(potassium modified)		385.1				57
S_045	P006	Steady-state external pH effect on enteric bacteria	Escherichia coli K-12 W3110	Aerobic pH 7.0 rep4	GSM101238	37	240	log	0.3	LBK(potassium modified)		399.7				58
S_046	P006	Steady-state external pH effect on enteric bacteria	Escherichia coli K-12 W3110	Aerobic pH 7.0 rep5	GSM101239	37	240	log	0.3	LBK(potassium modified)		415.4				59
S_047	P006	Steady-state external pH effect on enteric bacteria	Escherichia coli K-12 W3110	Aerobic pH 8.7 rep1	GSM101240	37	240	log	0.3	LBK(potassium modified)		339.2				54
S_048	P006	Steady-state external pH effect on enteric bacteria	Escherichia coli K-12 W3110	Aerobic pH 8.7 rep2	GSM101241	37	240	log	0.3	LBK(potassium modified)		277.2				49
S_049	P006	Steady-state external pH effect on enteric bacteria	Escherichia coli K-12 W3110	Aerobic pH 8.7 rep3	GSM101242	37	240	log	0.3	LBK(potassium modified)		292.4				53
S_050	P006	Steady-state external pH effect on enteric bacteria	Escherichia coli K-12 W3110	Aerobic pH 8.7 rep4	GSM101243	37	240	log	0.3	LBK(potassium modified)		272.7				52
S_051	P006	Steady-state external pH effect on enteric bacteria	Escherichia coli K-12 W3110	Aerobic pH 8.7 rep5	GSM101244	37	240	log	0.3	LBK(potassium modified)		351.8				56
S_052	P007	DNA adenine methyltransferase and mismatch repair mutants	Escherichia coli K-12	Wildtype replicate 1	GSM63885	37		log		M9			31.6833			32
S_053	P007	DNA adenine methyltransferase and mismatch repair mutants	Escherichia coli K-12	Wildtype replicate 2	GSM63886	37		log		M9			26.1653			18
S_054	P007	DNA adenine methyltransferase and mismatch repair mutants	Escherichia coli K-12	Wildtype replicate 3	GSM63887	37		log		M9			31.9661			32
S_055	P007	DNA adenine methyltransferase and mismatch repair mutants	Escherichia coli K-12	dam mutant replicate 1	GSM63888	37		log		M9			30.3664			31
S_056	P007	DNA adenine methyltransferase and mismatch repair mutants	Escherichia coli K-12	dam mutant replicate 2	GSM63889	37		log		M9			29.5529			30
S_057	P007	DNA adenine methyltransferase and mismatch repair mutants	Escherichia coli K-12	dam mutant replicate 3	GSM63890	37		log		M9			26.9883			24
S_058	P007	DNA adenine methyltransferase and mismatch repair mutants	Escherichia coli K-12	mutS mutant replicate 1	GSM63894	37		log		M9			32.6662			37
S_059	P007	DNA adenine methyltransferase and mismatch repair mutants	Escherichia coli K-12	mutS mutant replicate 2	GSM63895	37		log		M9			31.6453			31
S_060	P007	DNA adenine methyltransferase and mismatch repair mutants	Escherichia coli K-12	mutS mutant replicate 3	GSM63896	37		log		M9			33.5395			39
S_061	P007	DNA adenine methyltransferase and mismatch repair mutants	Escherichia coli K-12	dam mutS mutant replicate 1	GSM63891	37		log		M9			31.1837			34
S_062	P007	DNA adenine methyltransferase and mismatch repair mutants	Escherichia coli K-12	dam mutS mutant replicate 2	GSM63892	37		log		M9			25.6558			17
S_063	P007	DNA adenine methyltransferase and mismatch repair mutants	Escherichia coli K-12	dam mutS mutant replicate 3	GSM63893	37		log		M9			24.5033			15
S_064	P008	UV exposure time course (ecoli_4.3)	Escherichia coli K-12. MG1655	20min UV treatment control, MG1655 in Davis+0.4%glu	GSM507	37	220	mid-log	0.4	Davis media	0.4			0.776		89
S_065	P008	UV exposure time course (ecoli_4.3)	Escherichia coli K-12. MG1655	60min UV treatment control, MG1655 in Davis+0.4%glu	GSM511	37	220	mid-log	0.4	Davis media	0.4			0.984		92
S_066	P008	UV exposure time course (ecoli_4.3)	Escherichia coli K-12. MG1655	5min after UV treatment 1, 40J, MG1655 in Davis+0.4%glu	GSM510	37	220	mid-log	0.4	Davis media	0.4			0.548		67
S_067	P008	UV exposure time course (ecoli_4.3)	Escherichia coli K-12. MG1655	10min after UV treatment 1', 40J, MG1655 in Davis+0.4%glu	GSM506	37	220	mid-log	0.4	Davis media	0.4			0.622		80
S_068	P008	UV exposure time course (ecoli_4.3)	Escherichia coli K-12. MG1655	20min after UV treatment 1', 40J, MG1655 in Davis+0.4%glu	GSM508	37	220	mid-log	0.4	Davis media	0.4			1.015		89
S_069	P008	UV exposure time course (ecoli_4.3)	Escherichia coli K-12. MG1655	40min after UV treatment 1, 40J, MG1655 in Davis+0.4%glu	GSM509	37	220	mid-log	0.4	Davis media	0.4			0.634		83
S_070	P008	UV exposure time course (ecoli_4.3)	Escherichia coli K-12. MG1655	60min after UV treatment 1, 40J, MG1655 in Davis+0.4%glu	GSM512	37	220	mid-log	0.4	Davis media	0.4			0.521		82
S_071	P009	UV exposure time course (ecoli_8.0)	the isogenic lexA1 of MG1655	lexA vs. wt, before UV treatment, MG1655	GSM549	37	220	mid-log	0.4	Davis media	0.4			-0.091		34
S_072	P009	UV exposure time course (ecoli_8.0)	the isogenic lexA1 of MG1655	lexA 20' after NOuv vs. 0', MG1655	GSM542	37	220	mid-log	0.4	Davis media	0.4			-0.034		48
S_073	P009	UV exposure time course (ecoli_8.0)	the isogenic lexA1 of MG1655	lexA 60' after NOuv vs. 0', MG1655	GSM543	37	220	mid-log	0.4	Davis media	0.4			-0.282		13
S_074	P009	UV exposure time course (ecoli_8.0)	the isogenic lexA1 of MG1655	lexA 5' after UV vs. 0', MG1655	GSM547	37	220	mid-log	0.4	Davis media	0.4			0.078		68
S_075	P009	UV exposure time course (ecoli_8.0)	the isogenic lexA1 of MG1655	lexA 10' after UV vs. 0', MG1655	GSM544	37	220	mid-log	0.4	Davis media	0.4			-0.063		39
S_076	P009	UV exposure time course (ecoli_8.0)	the isogenic lexA1 of MG1655	lexA 20' after UV vs. 0', MG1655	GSM545	37	220	mid-log	0.4	Davis media	0.4			-0.029		43
S_077	P009	UV exposure time course (ecoli_8.0)	the isogenic lexA1 of MG1655	lexA 40' after UV vs. 0', MG1655	GSM546	37	220	mid-log	0.4	Davis media	0.4			-0.019		46
S_078	P009	UV exposure time course (ecoli_8.0)	the isogenic lexA1 of MG1655	lexA 60' after UV vs. 0', MG1655	GSM548	37	220	mid-log	0.4	Davis media	0.4			-0.197		21
S_079	P010	Multiple bactericidal antibiotics	Escherichia coli K-12. MG1655	WT H2O2 1	GSM1356340	37	300		0.3	LB			9.4324			74
S_080	P010	Multiple bactericidal antibiotics	Escherichia coli K-12. MG1655	WT H2O2 2	GSM1356341	37	300		0.3	LB			9.41214			74
S_081	P010	Multiple bactericidal antibiotics	Escherichia coli K-12. MG1655	WT H2O2 3	GSM1356342	37	300		0.3	LB			9.25991			73
S_082	P010	Multiple bactericidal antibiotics	Escherichia coli K-12. MG1655	WT Amp 1	GSM1356328	37	300		0.3	LB			9.3258			74
S_083	P010	Multiple bactericidal antibiotics	Escherichia coli K-12. MG1655	WT Amp 2	GSM1356329	37	300		0.3	LB			9.4351			74
S_084	P010	Multiple bactericidal antibiotics	Escherichia coli K-12. MG1655	WT Amp 3	GSM1356330	37	300		0.3	LB			9.41224			74
S_085	P010	Multiple bactericidal antibiotics	Escherichia coli K-12. MG1655	WT Gent 1	GSM1356331	37	300		0.3	LB			9.18245			73
S_086	P010	Multiple bactericidal antibiotics	Escherichia coli K-12. MG1655	WT Gent 2	GSM1356332	37	300		0.3	LB			9.50422			74
S_087	P010	Multiple bactericidal antibiotics	Escherichia coli K-12. MG1655	WT Gent 3	GSM1356333	37	300		0.3	LB			8.97905			72
S_088	P010	Multiple bactericidal antibiotics	Escherichia coli K-12. MG1655	WT Kan 1	GSM1356334	37	300		0.3	LB			8.84406			71
S_089	P010	Multiple bactericidal antibiotics	Escherichia coli K-12. MG1655	WT Kan 2	GSM1356335	37	300		0.3	LB			8.80435			70
S_090	P010	Multiple bactericidal antibiotics	Escherichia coli K-12. MG1655	WT Kan 3	GSM1356336	37	300		0.3	LB			8.7471			70
S_091	P010	Multiple bactericidal antibiotics	Escherichia coli K-12. MG1655	WT Nor 1	GSM1356337	37	300		0.3	LB			9.5753			76
S_092	P010	Multiple bactericidal antibiotics	Escherichia coli K-12. MG1655	WT Nor 2	GSM1356338	37	300		0.3	LB			9.57791			76
S_093	P010	Multiple bactericidal antibiotics	Escherichia coli K-12. MG1655	WT Nor 3	GSM1356339	37	300		0.3	LB			9.43209			76
S_094	P010	Multiple bactericidal antibiotics	Escherichia coli K-12. MG1655	WT Untreated 1	GSM1356325	37	300		0.3	LB			9.29319			74
S_095	P010	Multiple bactericidal antibiotics	Escherichia coli K-12. MG1655	WT Untreated 2	GSM1356326	37	300		0.3	LB			9.27124			73
S_096	P010	Multiple bactericidal antibiotics	Escherichia coli K-12. MG1655	WT Untreated 3	GSM1356327	37	300		0.3	LB			9.1101			72
S_109	P012	Escherichia coli biofilm development	E. coli K12 BW25113	E. coli K12 BW25113 w/t suspension after 4 hr of culturing	GSM88916	37	250			LB	0.2	489.4				73
S_110	P012	Escherichia coli biofilm development	E. coli K12 BW25113	E. coli K12 BW25113 w/t suspension after 7 hr of culturing	GSM88917	37	250			LB	0.2	220.4				53
S_111	P012	Escherichia coli biofilm development	E. coli K12 BW25113	E. coli K12 BW25113 w/t suspension after 15 hr of culturing	GSM88918	37	250			LB	0.2	185.9				42
S_112	P012	Escherichia coli biofilm development	E. coli K12 BW25113	E. coli K12 BW25113 w/t suspension after 24 hr of culturing	GSM88919	37	250			LB	0.2	230.9				40
S_113	P012	Escherichia coli biofilm development	E. coli K12 BW25113	E. coli K12 BW25113 w/t biofilm after 4 hr of culturing	GSM88912	37	250			LB	0.2	295.3				59
S_114	P012	Escherichia coli biofilm development	E. coli K12 BW25113	E. coli K12 BW25113 w/t biofilm after 7 hr	GSM88913	37	250			LB	0.2	167.3				35
S_115	P012	Escherichia coli biofilm development	E. coli K12 BW25113	E. coli K12 BW25113 w/t biofilm after 15 hr of culturing	GSM88914	37	250			LB	0.2	160.7				28
S_116	P012	Escherichia coli biofilm development	E. coli K12 BW25113	E. coli K12 BW25113 w/t biofilm after 24 hr of culturing	GSM88915	37	250			LB	0.2	402.6				55
S_117	P013	Tryptophan metabolism (ecoli_3.0)	E.coli K-12 W3110, wild type	cy_a4	GSM555					Vogel-Bonner min. media	0.2			-0.09		45
S_118	P013	Tryptophan metabolism (ecoli_3.0)	E.coli CY15680 trpR2 ΔtrpEA2	cyc1 5’	GSM557					Vogel-Bonner min. media	0.2			0.204		72
S_119	P013	Tryptophan metabolism (ecoli_3.0)	E.coli CY15680 trpR2 ΔtrpEA2	cyc2 15’	GSM558					Vogel-Bonner min. media	0.2			0.319		79
S_120	P013	Tryptophan metabolism (ecoli_3.0)	E.coli CY15680 trpR2 ΔtrpEA2	cyc3 30’	GSM559					Vogel-Bonner min. media	0.2			0.207		73
S_121	P013	Tryptophan metabolism (ecoli_3.0)	E.coli CY15680 trpR2 ΔtrpEA2	cyc4 60’	GSM560					Vogel-Bonner min. media	0.2			0.07		66
S_122	P013	Tryptophan metabolism (ecoli_3.0)	E.coli CY15680 trpR2 ΔtrpEA2	cyd1 5’	GSM561					Vogel-Bonner min. media	0.2			0.481		84
S_123	P013	Tryptophan metabolism (ecoli_3.0)	E.coli CY15680 trpR2 ΔtrpEA2	cyd2 15’	GSM562					Vogel-Bonner min. media	0.2			0.537		85
S_124	P013	Tryptophan metabolism (ecoli_3.0)	E.coli CY15680 trpR2 ΔtrpEA2	cyd3 30’	GSM563					Vogel-Bonner min. media	0.2			0.7		85
S_125	P013	Tryptophan metabolism (ecoli_3.0)	E.coli CY15680 trpR2 ΔtrpEA2	cyd4 60’	GSM564					Vogel-Bonner min. media	0.2			0.899		89
S_126	P014	Carbon source quality effect on gene expression	Escherichia coli K-12. MG1655	glucose1	GSM37063	37		mid-log	0.2	MOPS min. media	0.2	723.7				72
S_127	P014	Carbon source quality effect on gene expression	Escherichia coli K-12. MG1655	glucose2	GSM37064	37		mid-log	0.2	MOPS min. media	0.1	706.1				70
S_128	P014	Carbon source quality effect on gene expression	Escherichia coli K-12. MG1655	glucose3	GSM37065	37		mid-log	0.2	MOPS min. media	0.1	553.2				62
S_129	P014	Carbon source quality effect on gene expression	Escherichia coli K-12. MG1655	glucose4	GSM37066	37		mid-log	0.2	MOPS min. media	0.1	663				67
S_130	P014	Carbon source quality effect on gene expression	Escherichia coli K-12. MG1655	glucose5	GSM37067	37		mid-log	0.2	MOPS min. media	0.1	664.3				71
S_131	P014	Carbon source quality effect on gene expression	Escherichia coli K-12. MG1655	glycerol1	GSM37068	37		mid-log	0.2	MOPS min. media 0.1% glucose	0.1	612.8				64
S_132	P014	Carbon source quality effect on gene expression	Escherichia coli K-12. MG1655	glycerol2	GSM37069	37		mid-log	0.2	MOPS min. media	0.1	660.8				68
S_133	P014	Carbon source quality effect on gene expression	Escherichia coli K-12. MG1655	succinate1	GSM37070	37		mid-log	0.2	MOPS min. media	0.1	693.9				69
S_134	P014	Carbon source quality effect on gene expression	Escherichia coli K-12. MG1655	succinate2	GSM37071	37		mid-log	0.2	MOPS min. media	0.1	550.9				60
S_135	P014	Carbon source quality effect on gene expression	Escherichia coli K-12. MG1655	alanine1	GSM37072	37		mid-log	0.2	MOPS min. media	0.1	625.1				64
S_136	P014	Carbon source quality effect on gene expression	Escherichia coli K-12. MG1655	alanine2	GSM37073	37		mid-log	0.2	MOPS min. media	0.1	473.3				55
S_137	P014	Carbon source quality effect on gene expression	Escherichia coli K-12. MG1655	acetate1	GSM37074	37		mid-log	0.2	MOPS min. media	0.1	604.6				64
S_138	P014	Carbon source quality effect on gene expression	Escherichia coli K-12. MG1655	acetate2	GSM37075	37		mid-log	0.2	MOPS min. media	0.1	530.6				58
S_139	P014	Carbon source quality effect on gene expression	Escherichia coli K-12. MG1655	proline1	GSM37076	37		mid-log	0.2	MOPS min. media	0.1	465.6				55
S_140	P014	Carbon source quality effect on gene expression	Escherichia coli K-12. MG1655	proline2	GSM37077	37		mid-log	0.2	MOPS min. media	0.1	423.8				54
S_149	P016	Gentamicin effect on fur-deficient cells	Escherichia coli K-12. MG1655	Fur KO Gent 1	GSM1356346	37	300		0.3	LB			9.12784			72
S_150	P016	Gentamicin effect on fur-deficient cells	Escherichia coli K-12. MG1655	Fur KO Gent 2	GSM1356347	37	300		0.3	LB			9.25838			73
S_151	P016	Gentamicin effect on fur-deficient cells	Escherichia coli K-12. MG1655	Fur KO Gent 3	GSM1356348	37	300		0.3	LB			9.27255			73
S_152	P016	Gentamicin effect on fur-deficient cells	Escherichia coli K-12. MG1655	WT Gent 1	GSM1356331	37	300		0.3	LB			9.18245			73
S_153	P016	Gentamicin effect on fur-deficient cells	Escherichia coli K-12. MG1655	WT Gent 2	GSM1356332	37	300		0.3	LB			9.50422			74
S_154	P016	Gentamicin effect on fur-deficient cells	Escherichia coli K-12. MG1655	WT Gent 3	GSM1356333	37	300		0.3	LB			8.97905			72
S_155	P016	Gentamicin effect on fur-deficient cells	Escherichia coli K-12. MG1655	Fur KO Untreated 1	GSM1356343	37	300		0.3	LB			9.64734			75
S_156	P016	Gentamicin effect on fur-deficient cells	Escherichia coli K-12. MG1655	Fur KO Untreated 2	GSM1356344	37	300		0.3	LB			9.58518			76
S_157	P016	Gentamicin effect on fur-deficient cells	Escherichia coli K-12. MG1655	Fur KO Untreated 3	GSM1356345	37	300		0.3	LB			9.50041			75
S_158	P016	Gentamicin effect on fur-deficient cells	Escherichia coli K-12. MG1655	WT Untreated 1	GSM1356325	37	300		0.3	LB			9.29319			74
S_159	P016	Gentamicin effect on fur-deficient cells	Escherichia coli K-12. MG1655	WT Untreated 2	GSM1356326	37	300		0.3	LB			9.27124			73
S_160	P016	Gentamicin effect on fur-deficient cells	Escherichia coli K-12. MG1655	WT Untreated 3	GSM1356327	37	300		0.3	LB			9.1101			72
S_161	P017	Tryptophan metabolism (ecoli_4.3)	E.coli W3110, wild type	5' vs 0' in minimal medium +0.2% glu	GSM515					Vogel-Bonner min. media	0.2			0.991		86
S_162	P017	Tryptophan metabolism (ecoli_4.3)	E.coli W3110, wild type	15' vs 0' in minimal medium +0.2% glu	GSM516					Vogel-Bonner min. media	0.2			0.842		86
S_163	P017	Tryptophan metabolism (ecoli_4.3)	E.coli W3110, wild type	30' vs 0' in minimal medium +0.2% glu	GSM517					Vogel-Bonner min. media	0.2			1.26		91
S_164	P017	Tryptophan metabolism (ecoli_4.3)	E.coli W3110, wild type	60' vs 0' in minimal medium +0.2% glu, II	GSM519					Vogel-Bonner min. media	0.2			0.984		91
S_165	P017	Tryptophan metabolism (ecoli_4.3)	E.coli CY15680 trpR2 ΔtrpEA2	5'+50ug/ml Trp vs 0' in min med +0.2% glu	GSM531					Vogel-Bonner min. media	0.2			1.095		87
S_166	P017	Tryptophan metabolism (ecoli_4.3)	E.coli CY15680 trpR2 ΔtrpEA2	15'+50ug/ml Trp vs 0' in min med +0.2% glu	GSM532					Vogel-Bonner min. media	0.2			1.115		91
S_167	P017	Tryptophan metabolism (ecoli_4.3)	E.coli CY15680 trpR2 ΔtrpEA2	30'+50ug/ml Trp vs 0' in min med +0.2% glu	GSM533					Vogel-Bonner min. media	0.2			1.08		88
S_168	P017	Tryptophan metabolism (ecoli_4.3)	E.coli CY15680 trpR2 ΔtrpEA2	60'+50ug/ml Trp vs 0' in min med +0.2% glu	GSM534					Vogel-Bonner min. media	0.2			1.106		90
S_169	P017	Tryptophan metabolism (ecoli_4.3)	E.coli CY15680 trpR2 ΔtrpEA2	60' vs. 0', 50 ug/ml tryptophan, minimal +02% glu	GSM565					Vogel-Bonner min. media	0.2			0.119		63
S_188	P019	Heat shock factor sigma32 overexpression: time course	Channel 1: MG1655 PhtpG::lacZ delta lacX74/ptrc99A (control vector) Channel 2: MG1655 PhtpG::lacZ delta lacX74/pTG2 (vector carrying inducible Ptrc::rpoH)	EC18n177 RpoH 0 min Time course 1	GSM98717	30	240	mid-log		M9	0.2				-0.0832545	31
S_189	P019	Heat shock factor sigma32 overexpression: time course	Channel 1: MG1655 PhtpG::lacZ delta lacX74/ptrc99A (control vector) Channel 2: MG1655 PhtpG::lacZ delta lacX74/pTG2 (vector carrying inducible Ptrc::rpoH)	EC18n167 RpoH 0 min Time course 2	GSM98722	30	240	mid-log		M9	0.2				0.106159	67
S_190	P019	Heat shock factor sigma32 overexpression: time course	Channel 1: MG1655 PhtpG::lacZ delta lacX74/ptrc99A (control vector) Channel 2: MG1655 PhtpG::lacZ delta lacX74/pTG2 (vector carrying inducible Ptrc::rpoH)	EC18n182 RpoH 0 min Time course 3	GSM98727	30	240	mid-log		M9	0.2				-0.102221	28
S_191	P019	Heat shock factor sigma32 overexpression: time course	Channel 1: MG1655 PhtpG::lacZ delta lacX74/ptrc99A (control vector) Channel 2: MG1655 PhtpG::lacZ delta lacX74/pTG2 (vector carrying inducible Ptrc::rpoH)	EC18n178 RpoH 2.5 min Time course 1	GSM98718	30	240	mid-log		M9	0.2				0.023296	54
S_192	P019	Heat shock factor sigma32 overexpression: time course	Channel 1: MG1655 PhtpG::lacZ delta lacX74/ptrc99A (control vector) Channel 2: MG1655 PhtpG::lacZ delta lacX74/pTG2 (vector carrying inducible Ptrc::rpoH)	EC18n168 RpoH 2.5 min Time course 2	GSM98723	30	240	mid-log		M9	0.2				-0.267761	12
S_193	P019	Heat shock factor sigma32 overexpression: time course	Channel 1: MG1655 PhtpG::lacZ delta lacX74/ptrc99A (control vector) Channel 2: MG1655 PhtpG::lacZ delta lacX74/pTG2 (vector carrying inducible Ptrc::rpoH)	EC18n183 RpoH 2.5 min Time course 3	GSM98728	30	240	mid-log		M9	0.2				0.0561551	60
S_194	P019	Heat shock factor sigma32 overexpression: time course	Channel 1: MG1655 PhtpG::lacZ delta lacX74/ptrc99A (control vector) Channel 2: MG1655 PhtpG::lacZ delta lacX74/pTG2 (vector carrying inducible Ptrc::rpoH)	EC18n179 RpoH 5 min Time course 1	GSM98719	30	240	mid-log		M9	0.2				0.326384	93
S_195	P019	Heat shock factor sigma32 overexpression: time course	Channel 1: MG1655 PhtpG::lacZ delta lacX74/ptrc99A (control vector) Channel 2: MG1655 PhtpG::lacZ delta lacX74/pTG2 (vector carrying inducible Ptrc::rpoH)	EC18n169 RpoH 5 min Time course 2	GSM98724	30	240	mid-log		M9	0.2				0.502498	95
S_196	P019	Heat shock factor sigma32 overexpression: time course	Channel 1: MG1655 PhtpG::lacZ delta lacX74/ptrc99A (control vector) Channel 2: MG1655 PhtpG::lacZ delta lacX74/pTG2 (vector carrying inducible Ptrc::rpoH)	EC18n184 RpoH 5 min Time course 3	GSM98729	30	240	mid-log		M9	0.2				0.44226	94
S_197	P019	Heat shock factor sigma32 overexpression: time course	Channel 1: MG1655 PhtpG::lacZ delta lacX74/ptrc99A (control vector) Channel 2: MG1655 PhtpG::lacZ delta lacX74/pTG2 (vector carrying inducible Ptrc::rpoH)	EC18n180 RpoH 10 min Time course 1	GSM98720	30	240	mid-log		M9	0.2				0.479752	95
S_198	P019	Heat shock factor sigma32 overexpression: time course	Channel 1: MG1655 PhtpG::lacZ delta lacX74/ptrc99A (control vector) Channel 2: MG1655 PhtpG::lacZ delta lacX74/pTG2 (vector carrying inducible Ptrc::rpoH)	EC18n170 RpoH 10 min Time course 2	GSM98725	30	240	mid-log		M9	0.2				0.643224	95
S_199	P019	Heat shock factor sigma32 overexpression: time course	Channel 1: MG1655 PhtpG::lacZ delta lacX74/ptrc99A (control vector) Channel 2: MG1655 PhtpG::lacZ delta lacX74/pTG2 (vector carrying inducible Ptrc::rpoH)	EC18n185 RpoH 10 min Time course 3	GSM98730	30	240	mid-log		M9	0.2				0.841117	96
S_200	P019	Heat shock factor sigma32 overexpression: time course	Channel 1: MG1655 PhtpG::lacZ delta lacX74/ptrc99A (control vector) Channel 2: MG1655 PhtpG::lacZ delta lacX74/pTG2 (vector carrying inducible Ptrc::rpoH)	EC18n122 RpoH 10 min Time course 4	GSM98732	30	240	mid-log		M9	0.2				0.51576	96
S_201	P019	Heat shock factor sigma32 overexpression: time course	Channel 1: MG1655 PhtpG::lacZ delta lacX74/ptrc99A (control vector) Channel 2: MG1655 PhtpG::lacZ delta lacX74/pTG2 (vector carrying inducible Ptrc::rpoH)	EC18n181 RpoH 20 min Time course 1	GSM98721	30	240	mid-log		M9	0.2				0.748727	97
S_202	P019	Heat shock factor sigma32 overexpression: time course	Channel 1: MG1655 PhtpG::lacZ delta lacX74/ptrc99A (control vector) Channel 2: MG1655 PhtpG::lacZ delta lacX74/pTG2 (vector carrying inducible Ptrc::rpoH)	EC18n171 RpoH 20 min Time course 2	GSM98726	30	240	mid-log		M9	0.2				0.731179	96
S_203	P019	Heat shock factor sigma32 overexpression: time course	Channel 1: MG1655 PhtpG::lacZ delta lacX74/ptrc99A (control vector) Channel 2: MG1655 PhtpG::lacZ delta lacX74/pTG2 (vector carrying inducible Ptrc::rpoH)	EC18n186 RpoH 20 min Time course 3	GSM98731	30	240	mid-log		M9	0.2				0.7871	96
S_204	P20	Benzalkonium chloride adapted E. coli K12	E. coli K-12 ATCC47076	E.coli_control_replicate3	GSM153894	37		mid-log		TSB		0.648434				38
S_205	P20	Benzalkonium chloride adapted E. coli K12	E. coli K-12 ATCC47076	E.coli_control_replicate1A	GSM154801	37		mid-log		TSB		1.02506				51
S_206	P20	Benzalkonium chloride adapted E. coli K12	E. coli K-12 ATCC47076	E.coli_control_replicate1B	GSM154802	37		mid-log		TSB		0.705994				40
S_207	P20	Benzalkonium chloride adapted E. coli K12	E. coli K-12 ATCC47076	E.coli_control_replicate2A	GSM154803	37		mid-log		TSB		0.444787				28
S_208	P20	Benzalkonium chloride adapted E. coli K12	E. coli K-12 ATCC47076	E.coli_control_replicate2B	GSM154804	37		mid-log		TSB		0.702258				40
S_209	P20	Benzalkonium chloride adapted E. coli K12	E. coli K-12 ATCC47076, adapted strain 1 (A1)	E.coli_BCadapted1_replicate1	GSM154805	37		mid-log		TSB		0.921256				48
S_210	P20	Benzalkonium chloride adapted E. coli K12	E. coli K-12 ATCC47076, adapted strain 1 (A1)	E.coli_BCadapted1_replicate2	GSM154808	37		mid-log		TSB		0.63929				36
S_211	P20	Benzalkonium chloride adapted E. coli K12	E. coli K-12 ATCC47076, adapted strain 1 (A1)	E.coli_BCadapted1_replicate1_50ppmBC	GSM154814	37		mid-log		TSB		1.12433				53
S_212	P20	Benzalkonium chloride adapted E. coli K12	E. coli K-12 ATCC47076, adapted strain 1 (A1)	E.coli_BCadapted1_replicate2_50ppmBC	GSM154819	37		mid-log		TSB		0.90089				47
S_213	P20	Benzalkonium chloride adapted E. coli K12	E. coli K-12 ATCC47076, adapted strain 1 (A1)	E.coli_BCadapted1_replicate3_50ppmBC	GSM154823	37		mid-log		TSB		0.614254				35
S_214	P20	Benzalkonium chloride adapted E. coli K12	E. coli K-12 ATCC47076, adapted strain 2 (A2)	E.coli_BCadapted2_replicate1	GSM154806	37		mid-log		TSB		0.84438				45
S_215	P20	Benzalkonium chloride adapted E. coli K12	E. coli K-12 ATCC47076, adapted strain 2 (A2)	E.coli_BCadapted2_replicate2	GSM154809	37		mid-log		TSB		0.683353				38
S_216	P20	Benzalkonium chloride adapted E. coli K12	E. coli K-12 ATCC47076, adapted strain 2 (A2)	E.coli_BCadapted2_replicate3	GSM154812	37		mid-log		TSB		0.733431				42
S_217	P20	Benzalkonium chloride adapted E. coli K12	E. coli K-12 ATCC47076, adapted strain 2 (A2)	E.coli_BCadapted2_replicate1_50ppmBC	GSM154816	37		mid-log		TSB		0.811655				44
S_218	P20	Benzalkonium chloride adapted E. coli K12	E. coli K-12 ATCC47076, adapted strain 2 (A2)	E.coli_BCadapted2_replicate2_50ppmBC	GSM154820	37		mid-log		TSB		0.663661				39
S_219	P20	Benzalkonium chloride adapted E. coli K12	E. coli K-12 ATCC47076, adapted strain 2 (A2)	E.coli_BCadapted2_replicate3_50ppmBC	GSM154824	37		mid-log		TSB		0.737551				42
S_220	P20	Benzalkonium chloride adapted E. coli K12	E. coli K-12 ATCC47076, adapted strain 3 (A3)	E.coli_BCadapted3_replicate1	GSM154807	37		mid-log		TSB		0.942345				48
S_221	P20	Benzalkonium chloride adapted E. coli K12	E. coli K-12 ATCC47076, adapted strain 3 (A3)	E.coli_BCadapted3_replicate2	GSM154810	37		mid-log		TSB		1.10582				54
S_222	P20	Benzalkonium chloride adapted E. coli K12	E. coli K-12 ATCC47076, adapted strain 3 (A3)	E.coli_BCadapted3_replicate3	GSM154813	37		mid-log		TSB		0.703103				38
S_223	P20	Benzalkonium chloride adapted E. coli K12	E. coli K-12 ATCC47076, adapted strain 3 (A3)	E.coli_BCadapted3_replicate1_50ppmBC	GSM154818	37		mid-log		TSB		0.574305				35
S_224	P20	Benzalkonium chloride adapted E. coli K12	E. coli K-12 ATCC47076, adapted strain 3 (A3)	E.coli_BCadapted3_replicate2_50ppmBC	GSM154821	37		mid-log		TSB		0.827378				43
S_225	P20	Benzalkonium chloride adapted E. coli K12	E. coli K-12 ATCC47076, adapted strain 3 (A3)	E.coli_BCadapted3_replicate3_50ppmBC	GSM154825	37		mid-log		TSB		0.5096				29
S_226	P21	Cisplatin effect on DNA adenine methyltransferase and mismatch repair mutants	E. coli K-12 wildtype strain AB1157	WT mock replicate 1	GSM65600	37		log		M9			10.1638			51
S_227	P21	Cisplatin effect on DNA adenine methyltransferase and mismatch repair mutants	E. coli K-12 wildtype strain AB1157	WT mock replicate 2	GSM65601	37		log		M9			9.90143			54
S_228	P21	Cisplatin effect on DNA adenine methyltransferase and mismatch repair mutants	E. coli K-12 wildtype strain AB1157	WT mock replicate 3	GSM65622	37		log		M9			10.0477			50
S_229	P21	Cisplatin effect on DNA adenine methyltransferase and mismatch repair mutants	E. coli K-12 dam mutant strain GM3819	dam mock replicate 1	GSM65588	37		log		M9			12.6981			63
S_230	P21	Cisplatin effect on DNA adenine methyltransferase and mismatch repair mutants	E. coli K-12 dam mutant strain GM3819	dam mock replicate 2	GSM65589	37		log		M9			9.97998			48
S_231	P21	Cisplatin effect on DNA adenine methyltransferase and mismatch repair mutants	E. coli K-12 dam mutant strain GM3819	dam mock replicate 3	GSM65590	37		log		M9			9.97638			52
S_232	P21	Cisplatin effect on DNA adenine methyltransferase and mismatch repair mutants	E. coli K-12 mutS mutant strain GM5555	mutS mock replicate 1	GSM65596	37		log		M9			9.63026			46
S_233	P21	Cisplatin effect on DNA adenine methyltransferase and mismatch repair mutants	E. coli K-12 mutS mutant strain GM5555	mutS mock replicate 2	GSM65597	37		log		M9			11.204			54
S_234	P21	Cisplatin effect on DNA adenine methyltransferase and mismatch repair mutants	E. coli K-12 mutS mutant strain GM5555	mutS mock replicate 3	GSM65598	37		log		M9			13.5052			65
S_235	P21	Cisplatin effect on DNA adenine methyltransferase and mismatch repair mutants	E. coli K-12 dam mutS mutant strain GM5556	dam mutS mock replicate 1	GSM65591	37		log		M9			9.10192			46
S_236	P21	Cisplatin effect on DNA adenine methyltransferase and mismatch repair mutants	E. coli K-12 dam mutS mutant strain GM5556	dam mutS mock replicate 2	GSM65593	37		log		M9			14.2128			65
S_237	P21	Cisplatin effect on DNA adenine methyltransferase and mismatch repair mutants	E. coli K-12 dam mutS mutant strain GM5556	dam mutS mock replicate 3	GSM65594	37		log		M9			8.60845			42
S_238	P21	Cisplatin effect on DNA adenine methyltransferase and mismatch repair mutants	E. coli K-12 wildtype strain AB1157	WT treated replicate 1	GSM65638	37		log		M9			10.0311			52
S_239	P21	Cisplatin effect on DNA adenine methyltransferase and mismatch repair mutants	E. coli K-12 wildtype strain AB1157	WT treated replicate 2	GSM65639	37		log		M9			11.5669			59
S_240	P21	Cisplatin effect on DNA adenine methyltransferase and mismatch repair mutants	E. coli K-12 wildtype strain AB1157	WT treated replicate 3	GSM65641	37		log		M9			10.8717			56
S_241	P21	Cisplatin effect on DNA adenine methyltransferase and mismatch repair mutants	E. coli K-12 dam mutant strain GM3819	dam treat replicate 1	GSM65628	37		log		M9			9.62724			52
S_242	P21	Cisplatin effect on DNA adenine methyltransferase and mismatch repair mutants	E. coli K-12 dam mutant strain GM3819	dam treat replicate 2	GSM65629	37		log		M9			12.2914			62
S_243	P21	Cisplatin effect on DNA adenine methyltransferase and mismatch repair mutants	E. coli K-12 dam mutant strain GM3819	dam treat replicate 3	GSM65630	37		log		M9			10.2548			54
S_244	P21	Cisplatin effect on DNA adenine methyltransferase and mismatch repair mutants	E. coli K-12 mutS mutant strain GM5555	mutS treated replicate 1	GSM65632	37		log		M9			9.44087			47
S_245	P21	Cisplatin effect on DNA adenine methyltransferase and mismatch repair mutants	E. coli K-12 mutS mutant strain GM5555	mutS treated replicate 2	GSM65634	37		log		M9			17.7686			75
S_246	P21	Cisplatin effect on DNA adenine methyltransferase and mismatch repair mutants	E. coli K-12 mutS mutant strain GM5555	mutS treated replicate 3	GSM65636	37		log		M9			12.9762			65
S_247	P21	Cisplatin effect on DNA adenine methyltransferase and mismatch repair mutants	E. coli K-12 dam mutS mutant strain GM5556	dam mutS treat replicate 1	GSM65623	37		log		M9			9.84839			54
S_248	P21	Cisplatin effect on DNA adenine methyltransferase and mismatch repair mutants	E. coli K-12 dam mutS mutant strain GM5556	dam mutS treat replicate 2	GSM65624	37		log		M9			16.3513			72
S_249	P21	Cisplatin effect on DNA adenine methyltransferase and mismatch repair mutants	E. coli K-12 dam mutS mutant strain GM5556	dam mutS treat replicate 3	GSM65626	37		log		M9			14.7999			71
S_250	P22	Arginine regulon repression and derepression	E. coli K-12 P4X	P4X Wild Type (1753) Reference	GSM106504	37		mid-log	0.5	Minimal media	0.5	521.9				94
S_251	P22	Arginine regulon repression and derepression	E. coli K-12 P4X	P4X Wild Type (1765) Reference	GSM106751	37		mid-log	0.5	Minimal media	0.5	683.2				96
S_252	P22	Arginine regulon repression and derepression	E. coli K-12 P4X	P4X Wild Type (1989) Reference	GSM106752	37		mid-log	0.5	Minimal media	0.5	1312.5				98
S_253	P22	Arginine regulon repression and derepression	E. coli K-12 P4X	P4X Wild Type (1754) in Arginine	GSM106753	37		mid-log	0.5	Minimal media	0.5	378.5				94
S_254	P22	Arginine regulon repression and derepression	E. coli K-12 P4X	P4X Wild Type (1766) in Arginine	GSM106755	37		mid-log	0.5	Minimal media	0.5	267.2				89
S_255	P22	Arginine regulon repression and derepression	E. coli K-12 P4X	P4X Wild Type (1990) in Arginine	GSM106756	37		mid-log	0.5	Minimal media	0.5	680.9				97
S_256	P22	Arginine regulon repression and derepression	E. coli K-12 P4XB2	P4XB2 Mutant (1992) in Arginine	GSM106757	37		mid-log	0.5	Minimal media	0.5	109.5				74
S_257	P22	Arginine regulon repression and derepression	E. coli K-12 P4XB3	P4XB2 Mutant (1993) in Arginine	GSM106758	37		mid-log	0.5	Minimal media	0.5	118.6				76
S_258	P22	Arginine regulon repression and derepression	E. coli K-12 P4XB4	P4XB2 Mutant (1994) in Arginine	GSM106759	37		mid-log	0.5	Minimal media	0.5	98.2				69
S_259	P23	RyhB small regulatory RNA effect on global iron use	MG1655 derivative carrying pBAD-ryhB	wild-type pBAD-ryhB#1 + arabinose	GSM67647	37			0.5	LB		88.5				47
S_260	P23	RyhB small regulatory RNA effect on global iron use	MG1655 derivative carrying pBAD-ryhB	wild-type pBAD-ryhB #2 + arabinose	GSM67648	37			0.5	LB		119.8				47
S_261	P23	RyhB small regulatory RNA effect on global iron use	MG1655 derivative carrying pBAD-ryhB	wild-type pBAD-ryhB#1 +FeSO4 + arabinose	GSM67659	37			0.5	LB		73.1				35
S_262	P23	RyhB small regulatory RNA effect on global iron use	MG1655 derivative carrying pBAD-ryhB	wild-type pBAD-ryhB#2 +FeSO4 + arabinose	GSM67660	37			0.5	LB		89.4				40
S_263	P23	RyhB small regulatory RNA effect on global iron use	MG1655 derivative carrying control vector pNM12	wild-type pNM12#1 +arabinose	GSM67651	37				LB		115.6				48
S_264	P23	RyhB small regulatory RNA effect on global iron use	MG1655 derivative carrying control vector pNM13	wild-type pNM12#2 + arabinose	GSM67652	37				LB		101.3				44
S_265	P23	RyhB small regulatory RNA effect on global iron use	MG1655 derivative carrying control vector pNM14	wild-type pNM12#1 +FeSO4 + arabinose	GSM67663	37				LB		109				45
S_266	P23	RyhB small regulatory RNA effect on global iron use	MG1655 derivative carrying control vector pNM15	wild-type pNM12#2 +FeSO4 + arabinose	GSM67665	37				LB		82.1				39
S_267	P23	RyhB small regulatory RNA effect on global iron use	MG1655 derivative carrying pBAD-ryhB	fur mutant pBAD-ryhB#1 + arabinose	GSM67655	37			0.5	LB		69.8				35
S_268	P23	RyhB small regulatory RNA effect on global iron use	MG1655 derivative carrying pBAD-ryhB	fur mutant pBAD-ryhB#2 + arabinose	GSM67656	37			0.5	LB		51.8				30
S_269	P23	RyhB small regulatory RNA effect on global iron use	MG1655 derivative carrying control vector pNM15	fur mutant pNM12#1 + arabinose	GSM67657	37				LB		132.2				51
S_270	P23	RyhB small regulatory RNA effect on global iron use	MG1655 derivative carrying control vector pNM15	fur mutant pNM12#2 + arabinose	GSM67658	37				LB		209.9				60
S_271	P24	Oxygen deprivation expression profiling of various mutants	E. coli K-12 MG1655	aerobic_wild_rep1	GSM18261			log		M9	0.2	231.5				70
S_272	P24	Oxygen deprivation expression profiling of various mutants	E. coli K-12 MG1655	aerobic_wild_rep2	GSM18262			log		M9	0.2	215.3				70
S_273	P24	Oxygen deprivation expression profiling of various mutants	E. coli K-12 MG1655	aerobic_wild_rep3	GSM18263			log		M9	0.2	202.7				70
S_274	P24	Oxygen deprivation expression profiling of various mutants	E. coli K-12 MG1655	aerobic_appY_rep1	GSM18235			log		M9	0.2	199.5				69
S_275	P24	Oxygen deprivation expression profiling of various mutants	E. coli K-12 MG1655	aerobic_appY_rep2	GSM18236			log		M9	0.2	237.5				71
S_276	P24	Oxygen deprivation expression profiling of various mutants	E. coli K-12 MG1655	aerobic_appY_rep3	GSM18237			log		M9	0.2	204.2				69
S_277	P24	Oxygen deprivation expression profiling of various mutants	E. coli K-12 MG1655	aerobic_arcA_rep1	GSM18246			log		M9	0.2	158.7				66
S_278	P24	Oxygen deprivation expression profiling of various mutants	E. coli K-12 MG1655	aerobic_arcA_rep2	GSM18247			log		M9	0.2	221.4				70
S_279	P24	Oxygen deprivation expression profiling of various mutants	E. coli K-12 MG1655	aerobic_arcA_rep3	GSM18248			log		M9	0.2	148.6				64
S_280	P24	Oxygen deprivation expression profiling of various mutants	E. coli K-12 MG1655	aerobic_arcAfnr_rep1	GSM18249			log		M9	0.2	212.4				71
S_281	P24	Oxygen deprivation expression profiling of various mutants	E. coli K-12 MG1655	aerobic_arcAfnr_rep2	GSM18250			log		M9	0.2	225.3				71
S_282	P24	Oxygen deprivation expression profiling of various mutants	E. coli K-12 MG1655	aerobic_arcAfnr_rep3	GSM18251			log		M9	0.2	210.7				70
S_283	P24	Oxygen deprivation expression profiling of various mutants	E. coli K-12 MG1655	aerobic_fnr_rep1	GSM18252			log		M9	0.2	169.7				66
S_284	P24	Oxygen deprivation expression profiling of various mutants	E. coli K-12 MG1655	aerobic_fnr_rep2	GSM18253			log		M9	0.2	157.4				65
S_285	P24	Oxygen deprivation expression profiling of various mutants	E. coli K-12 MG1655	aerobic_fnr_rep3	GSM18254			log		M9	0.2	183.8				68
S_286	P24	Oxygen deprivation expression profiling of various mutants	E. coli K-12 MG1655	aerobic_oxyR_rep1	GSM18255			log		M9	0.2	263.5				73
S_287	P24	Oxygen deprivation expression profiling of various mutants	E. coli K-12 MG1655	aerobic_oxyR_rep2	GSM18256			log		M9	0.2	267				73
S_288	P24	Oxygen deprivation expression profiling of various mutants	E. coli K-12 MG1655	aerobic_oxyR_rep3	GSM18257			log		M9	0.2	263.9				74
S_289	P24	Oxygen deprivation expression profiling of various mutants	E. coli K-12 MG1655	aerobic_soxS_rep1	GSM18258			log		M9	0.2	153.8				64
S_290	P24	Oxygen deprivation expression profiling of various mutants	E. coli K-12 MG1655	aerobic_soxS_rep2	GSM18259			log		M9	0.2	227.9				72
S_291	P24	Oxygen deprivation expression profiling of various mutants	E. coli K-12 MG1655	aerobic_soxS_rep3	GSM18260			log		M9	0.2	218.3				70
S_292	P24	Oxygen deprivation expression profiling of various mutants	E. coli K-12 MG1655	anaerobic_wild_rep1	GSM18286			log		M9	0.2	162.1				65
S_293	P24	Oxygen deprivation expression profiling of various mutants	E. coli K-12 MG1655	anaerobic_wild_rep2	GSM18287			log		M9	0.2	235.6				71
S_294	P24	Oxygen deprivation expression profiling of various mutants	E. coli K-12 MG1655	anaerobic_wild_rep3	GSM18288			log		M9	0.2	295.3				75
S_295	P24	Oxygen deprivation expression profiling of various mutants	E. coli K-12 MG1655	anaerobic_wild_rep4	GSM18289			log		M9	0.2	240.8				72
S_296	P24	Oxygen deprivation expression profiling of various mutants	E. coli K-12 MG1655	anaerobic_appY_rep1	GSM18264			log		M9	0.2	192.6				69
S_297	P24	Oxygen deprivation expression profiling of various mutants	E. coli K-12 MG1655	anaerobic_appY_rep2	GSM18265			log		M9	0.2	225.4				72
S_298	P24	Oxygen deprivation expression profiling of various mutants	E. coli K-12 MG1655	anaerobic_appY_rep3	GSM18266			log		M9	0.2	277.8				75
S_299	P24	Oxygen deprivation expression profiling of various mutants	E. coli K-12 MG1655	anaerobic_arcA_rep1	GSM18271			log		M9	0.2	209.3				69
S_300	P24	Oxygen deprivation expression profiling of various mutants	E. coli K-12 MG1655	anaerobic_arcA_rep2	GSM18272			log		M9	0.2	161.1				63
S_301	P24	Oxygen deprivation expression profiling of various mutants	E. coli K-12 MG1655	anaerobic_arcA_rep3	GSM18273			log		M9	0.2	202.9				68
S_302	P24	Oxygen deprivation expression profiling of various mutants	E. coli K-12 MG1655	anaerobic_arcAfnr_rep1	GSM18274			log		M9	0.2	218.3				70
S_303	P24	Oxygen deprivation expression profiling of various mutants	E. coli K-12 MG1655	anaerobic_arcAfnr_rep2	GSM18275			log		M9	0.2	245.2				73
S_304	P24	Oxygen deprivation expression profiling of various mutants	E. coli K-12 MG1655	anaerobic_arcAfnr_rep3	GSM18276			log		M9	0.2	199.4				69
S_305	P24	Oxygen deprivation expression profiling of various mutants	E. coli K-12 MG1655	anaerobic_fnr_rep1	GSM18277			log		M9	0.2	136.8				62
S_306	P24	Oxygen deprivation expression profiling of various mutants	E. coli K-12 MG1655	anaerobic_fnr_rep2	GSM18278			log		M9	0.2	177.5				67
S_307	P24	Oxygen deprivation expression profiling of various mutants	E. coli K-12 MG1655	anaerobic_fnr_rep3	GSM18279			log		M9	0.2	206.7				69
S_308	P24	Oxygen deprivation expression profiling of various mutants	E. coli K-12 MG1655	anaerobic_oxyR_rep1	GSM18280			log		M9	0.2	226.6				71
S_309	P24	Oxygen deprivation expression profiling of various mutants	E. coli K-12 MG1655	anaerobic_oxyR_rep2	GSM18281			log		M9	0.2	209.5				70
S_310	P24	Oxygen deprivation expression profiling of various mutants	E. coli K-12 MG1655	anaerobic_oxyR_rep3	GSM18282			log		M9	0.2	259.5				73
S_311	P24	Oxygen deprivation expression profiling of various mutants	E. coli K-12 MG1655	anaerobic_soxS_rep1	GSM18283			log		M9	0.2	205.8				70
S_312	P24	Oxygen deprivation expression profiling of various mutants	E. coli K-12 MG1655	anaerobic_soxS_rep2	GSM18284			log		M9	0.2	236				72
S_313	P24	Oxygen deprivation expression profiling of various mutants	E. coli K-12 MG1655	anaerobic_soxS_rep3	GSM18285			log		M9	0.2	233.4				72
S_318	P26	Calcium chloride and glycerol wash effect: time course	E. coli K-12 MG1655	Ecoli_CaCl2 wash T1 (2 min.)	GSM99087			Stationary		0.1M CaCl2					0.2114	75
S_319	P26	Calcium chloride and glycerol wash effect: time course	E. coli K-12 MG1655	Ecoli_CaCl2 wash T2 (5 min.)	GSM99088			Stationary		0.1M CaCl2					-0.006153	53
S_320	P26	Calcium chloride and glycerol wash effect: time course	E. coli K-12 MG1655	Ecoli_CaCl2 wash T3 (10 min.)	GSM99089			Stationary		0.1M CaCl2					0.02295	59
S_321	P26	Calcium chloride and glycerol wash effect: time course	E. coli K-12 MG1655	Ecoli_CaCl2 wash T4 (20 min.)	GSM99090			Stationary		0.1M CaCl2					-0.1856	30
S_322	P26	Calcium chloride and glycerol wash effect: time course	E. coli K-12 MG1655	Ecoli_CaCl2 wash T5 (40 min.)	GSM99091			Stationary		0.1M CaCl2					-0.06814	44
S_323	P26	Calcium chloride and glycerol wash effect: time course	E. coli K-12 MG1655	Ecoli_CaCl2 wash T6 (60 min.)	GSM99092			Stationary		0.1M CaCl2					-0.3127	19
S_329	P28	Indole acrylate treatment: time course (I)	E. coli K-12 MG1655	Ecoli_Indol-acrylate (10 ug/ml) treatment T1 (5 min.)	GSM99100			Stationary		Vogel-Bonner min. media					0.207703	70
S_330	P28	Indole acrylate treatment: time course (I)	E. coli K-12 MG1655	Ecoli_Indol-acrylate (10 ug/ml) treatment T2 (15 min.)	GSM99101			Stationary		Vogel-Bonner min. media					0.315392	78
S_331	P28	Indole acrylate treatment: time course (I)	E. coli K-12 MG1655	Ecoli_Indol-acrylate (10 ug/ml) treatment T3 (30 min.)	GSM99102			Stationary		Vogel-Bonner min. media					0.201776	72
S_332	P28	Indole acrylate treatment: time course (I)	E. coli K-12 MG1655	Ecoli_Indol-acrylate (10 ug/ml) treatment T4 (60 min.)	GSM99103			Stationary		Vogel-Bonner min. media					0.0707595	65
S_333	P29	Indole acrylate treatment: time course (II)	E. coli K-12 MG1655	Ecoli_Indol-acrylate (15 ug/ml) treatment T1 (5 min.)	GSM99104			Stationary		Vogel-Bonner min. media					0.424	82
S_334	P29	Indole acrylate treatment: time course (II)	E. coli K-12 MG1655	Ecoli_Indol-acrylate (15 ug/ml) treatment T2 (15 min.)	GSM99105			Stationary		Vogel-Bonner min. media					0.507	84
S_335	P29	Indole acrylate treatment: time course (II)	E. coli K-12 MG1655	Ecoli_Indol-acrylate (15 ug/ml) treatment T3 (30 min.)	GSM99106			Stationary		Vogel-Bonner min. media					0.634	83
S_336	P29	Indole acrylate treatment: time course (II)	E. coli K-12 MG1655	Ecoli_Indol-acrylate (15 ug/ml) treatment T4 (60 min.)	GSM99107			Stationary		Vogel-Bonner min. media					0.813	87
S_337	P30	Anaerobic to aerobic transition: time course	E. coli K-12 MG1655	E. coli Transcriptome Dynamics during the Transition from Anaerobic to Aerobic Conditions - 5 min exposure to air	GSM106991	37				Carbon-limited Evans defined medium	0.5				0.334082	72
S_338	P30	Anaerobic to aerobic transition: time course	E. coli K-12 MG1655	E. coli Transcriptome Dynamics during the Transition from Anaerobic to Aerobic Conditions - 10 min exposure to air	GSM107053	37				Carbon-limited Evans defined medium	0.5				0.836118	87
S_339	P30	Anaerobic to aerobic transition: time course	E. coli K-12 MG1655	E. coli Transcriptome Dynamics during the Transition from Anaerobic to Aerobic Conditions - 15 min exposure to air	GSM107054	37				Carbon-limited Evans defined medium	0.5				0.947915	92
S_340	P30	Anaerobic to aerobic transition: time course	E. coli K-12 MG1655	E. coli Transcriptome Dynamics during the Transition from Anaerobic to Aerobic Conditions - 60 min exposure to air	GSM107055	37				Carbon-limited Evans defined medium	0.5				1.01463	94
S_345	P32	Kanamycin treatment: time course	E. coli K-12 MG1655	Ecoli_Kanamycin treatment T1 (0 min.)	GSM99108					M9	0.2				0.06345	62
S_346	P32	Kanamycin treatment: time course	E. coli K-12 MG1655	Ecoli_Kanamycin treatment T2 (15 min.)	GSM99109					M9	0.2				-0.1402	36
S_347	P32	Kanamycin treatment: time course	E. coli K-12 MG1655	Ecoli_Kanamycin treatment T3 (30 min.)	GSM99110					M9	0.2				-0.05552	51
S_348	P32	Kanamycin treatment: time course	E. coli K-12 MG1655	Ecoli_Kanamycin treatment T4 (45 min.)	GSM99111					M9	0.2				-0.1818	38
S_349	P32	Kanamycin treatment: time course	E. coli K-12 MG1655	Ecoli_Kanamycin treatment T5 (60 min.)	GSM99112					M9	0.2				-0.06789	53
S_350	P32	Kanamycin treatment: time course	E. coli K-12 MG1655	Ecoli_Kanamycin treatment T6 (75 min.)	GSM99113					M9	0.2				-0.49	13
S_351	P33	Recovery from stationary phase: time course (I)	Escherichia coli str. K-12 substr. MG1655	Ecoli_Early Recovery in LB T1	GSM99093			Stationary	0.4	LB	0.2				-0.5573	17
S_352	P33	Recovery from stationary phase: time course (I)	Escherichia coli str. K-12 substr. MG1655	Ecoli_Early Recovery in LB T2	GSM99094			Stationary	0.4	LB	0.2				-0.6074	18
S_353	P33	Recovery from stationary phase: time course (I)	Escherichia coli str. K-12 substr. MG1655	Ecoli_Early Recovery in LB T3	GSM99095			Stationary	0.4	LB	0.2				-0.2689	28
S_354	P33	Recovery from stationary phase: time course (I)	Escherichia coli str. K-12 substr. MG1655	Ecoli_Early Recovery in LB T4	GSM99096			Stationary	0.4	LB	0.2				-0.4979	16
S_355	P33	Recovery from stationary phase: time course (I)	Escherichia coli str. K-12 substr. MG1655	Ecoli_Early Recovery in LB T5	GSM99097			Stationary	0.4	LB	0.2				-0.6281	14
S_356	P33	Recovery from stationary phase: time course (I)	Escherichia coli str. K-12 substr. MG1655	Ecoli_Early Recovery in LB T6	GSM99098			Stationary	0.4	LB	0.2				-0.5405	14
S_357	P33	Recovery from stationary phase: time course (I)	Escherichia coli str. K-12 substr. MG1655	Ecoli_Early Recovery in LB T7	GSM99099			Stationary	0.4	LB	0.2				-0.3163	22
S_358	P34	Recovery from stationary phase: time course (II)	Escherichia coli str. K-12 substr. MG1655	Ecoli_LB growth T1	GSM99114			Stationary		LB	0.2				-0.4507	21
S_359	P34	Recovery from stationary phase: time course (II)	Escherichia coli str. K-12 substr. MG1655	Ecoli_LB growth T2	GSM99115			Stationary		LB	0.2				-0.5223	17
S_360	P34	Recovery from stationary phase: time course (II)	Escherichia coli str. K-12 substr. MG1655	Ecoli_LB growth T3	GSM99116			Stationary		LB	0.2				-0.5973	16
S_361	P34	Recovery from stationary phase: time course (II)	Escherichia coli str. K-12 substr. MG1655	Ecoli_LB growth T4	GSM99117			Stationary		LB	0.2				-0.4609	23
S_362	P34	Recovery from stationary phase: time course (II)	Escherichia coli str. K-12 substr. MG1655	Ecoli_LB growth T5	GSM99118			Stationary		LB	0.2				-0.4323	18
S_363	P34	Recovery from stationary phase: time course (II)	Escherichia coli str. K-12 substr. MG1655	Ecoli_LB growth T6	GSM99119			Stationary		LB	0.2				-0.09499	41
S_364	P34	Recovery from stationary phase: time course (II)	Escherichia coli str. K-12 substr. MG1655	Ecoli_LB growth T7	GSM99120			Stationary		LB	0.2				-0.4745	15
S_365	P34	Recovery from stationary phase: time course (II)	Escherichia coli str. K-12 substr. MG1655	Ecoli_LB growth T8	GSM99121			Stationary		LB	0.2				-0.7284	11
S_366	P34	Recovery from stationary phase: time course (II)	Escherichia coli str. K-12 substr. MG1655	Ecoli_LB growth T9	GSM99122			Stationary		LB	0.2				-0.7124	13
S_367	P34	Recovery from stationary phase: time course (II)	Escherichia coli str. K-12 substr. MG1655	Ecoli_LB growth T10	GSM99123			Stationary		LB	0.2				-0.2683	28
S_368	P34	Recovery from stationary phase: time course (II)	Escherichia coli str. K-12 substr. MG1655	Ecoli_LB growth T11	GSM99124			Stationary		LB	0.2				-0.3791	21
S_369	P35	Recovery from stationary phase: time course (V)	Escherichia coli str. K-12 substr. MG1655	Ecoli_Recovery in 10mM Na-P + 0.2 % glucose T1	GSM99164			Stationary		M9	0.2				-0.3209	27
S_370	P35	Recovery from stationary phase: time course (V)	Escherichia coli str. K-12 substr. MG1655	Ecoli_Recovery in 10mM Na-P + 0.2 % glucose T2	GSM99165			Stationary		M9	0.2				-0.2103	32
S_371	P35	Recovery from stationary phase: time course (V)	Escherichia coli str. K-12 substr. MG1655	Ecoli_Recovery in 10mM Na-P + 0.2 % glucose T3	GSM99166			Stationary		M9	0.2				-0.3856	25
S_372	P35	Recovery from stationary phase: time course (V)	Escherichia coli str. K-12 substr. MG1655	Ecoli_Recovery in 10mM Na-P + 0.2 % glucose T4	GSM99167			Stationary		M9	0.2				-0.183	31
S_373	P35	Recovery from stationary phase: time course (V)	Escherichia coli str. K-12 substr. MG1655	Ecoli_Recovery in 10mM Na-P + 0.2 % glucose T5	GSM99168			Stationary		M9	0.2				-0.3305	27
S_374	P35	Recovery from stationary phase: time course (V)	Escherichia coli str. K-12 substr. MG1655	Ecoli_Recovery in 10mM Na-P + 0.2 % glucose T6	GSM99169			Stationary		M9	0.2				-0.3719	24
S_375	P35	Recovery from stationary phase: time course (V)	Escherichia coli str. K-12 substr. MG1655	Ecoli_Recovery in 10mM Na-P + 0.2 % glucose T7	GSM99170			Stationary		M9	0.2				-0.3873	23
S_376	P36	Anaerobic growth (IV)	Escherichia coli str. K-12 substr. MG1655	Ecoli_Anaerobic growth in M9 + glucose + fumarate vs Aerobic OD 0.4 T1	GSM99193										-0.471	11
S_377	P36	Anaerobic growth (IV)	Escherichia coli str. K-12 substr. MG1655	Ecoli_Anaerobic growth in M9 + glucose + fumarate vs Aerobic OD 0.4 T2	GSM99194										0.1819	70
S_378	P36	Anaerobic growth (IV)	Escherichia coli str. K-12 substr. MG1655	Ecoli_Anaerobic growth in M9 + glucose + fumarate vs Aerobic OD 0.4 T3	GSM99195										0.2056	76
S_379	P36	Anaerobic growth (IV)	Escherichia coli str. K-12 substr. MG1655	Ecoli_Anaerobic growth in M9 + glucose + fumarate vs Aerobic OD 0.4 T4	GSM99196										-0.0512	51
S_380	P36	Anaerobic growth (IV)	Escherichia coli str. K-12 substr. MG1655	Ecoli_Anaerobic growth in M9 + glucose + fumarate vs Aerobic OD 0.4 T5	GSM99197										0.1982	72
S_381	P36	Anaerobic growth (IV)	Escherichia coli str. K-12 substr. MG1655	Ecoli_Anaerobic growth in M9 + glucose + fumarate vs Aerobic OD 0.4 T6	GSM99198										-0.4564	25
S_382	P37	Novobiocin treatment: dose response	Escherichia coli str. K-12 substr. MG1655	Ecoli_Novobiocin treatment (5 ug/ml)	GSM99204										0.01669	53
S_383	P37	Novobiocin treatment: dose response	Escherichia coli str. K-12 substr. MG1655	Ecoli_Novobiocin treatment (20 ug/ml)	GSM99205										-0.02877	42
S_384	P37	Novobiocin treatment: dose response	Escherichia coli str. K-12 substr. MG1655	Ecoli_Novobiocin treatment (50 ug/ml)	GSM99206										-0.093	41
S_385	P37	Novobiocin treatment: dose response	Escherichia coli str. K-12 substr. MG1655	Ecoli_Novobiocin treatment (200 ug/ml)	GSM99207										0.01354	46
S_386	P38	Sodium azide treatment: time course	Escherichia coli str. K-12 substr. MG1655	Ecoli_Sodium Azide treatment T1	GSM99171										0.9603	87
S_387	P38	Sodium azide treatment: time course	Escherichia coli str. K-12 substr. MG1655	Ecoli_Sodium Azide treatment T2	GSM99172										0.9834	91
S_388	P38	Sodium azide treatment: time course	Escherichia coli str. K-12 substr. MG1655	Ecoli_Sodium Azide treatment T3	GSM99173										0.9953	88
S_389	P38	Sodium azide treatment: time course	Escherichia coli str. K-12 substr. MG1655	Ecoli_Sodium Azide treatment T4	GSM99174										1.036	90
S_390	P39	NOX overexpressing cells at various growth rates	Escherichia coli str. K-12 substr. MG1655	Ecoli_NOX+_balanced growth at OD 0.13	GSM99132										-0.045	52
S_391	P39	NOX overexpressing cells at various growth rates	Escherichia coli str. K-12 substr. MG1655	Ecoli_NOX+_balanced growth at OD 0.21	GSM99133										0.346	85
S_392	P39	NOX overexpressing cells at various growth rates	Escherichia coli str. K-12 substr. MG1655	Ecoli_NOX+_balanced growth at OD 0.28	GSM99134										0.257	78
S_393	P39	NOX overexpressing cells at various growth rates	Escherichia coli str. K-12 substr. MG1655	Ecoli_NOX+_balanced growth at OD 0.34	GSM99135										0.163	65
S_394	P39	NOX overexpressing cells at various growth rates	Escherichia coli str. K-12 substr. MG1655	Ecoli_NOX+_balanced growth at OD 0.4	GSM99136										0.139	60
S_395	P40	Anaerobic growth (I)	Escherichia coli str. K-12 substr. MG1655	Ecoli_Anaerobic growth in M9 + glucose, reference Genomic DNA T1	GSM99175					M9					-0.06888	58
S_396	P40	Anaerobic growth (I)	Escherichia coli str. K-12 substr. MG1655	Ecoli_Anaerobic growth in M9 + glucose, reference Genomic DNA T2	GSM99176					M9					0.2822	65
S_397	P40	Anaerobic growth (I)	Escherichia coli str. K-12 substr. MG1655	Ecoli_Anaerobic growth in M9 + glucose, reference Genomic DNA T3	GSM99177					M9					0.4385	72
S_398	P40	Anaerobic growth (I)	Escherichia coli str. K-12 substr. MG1655	Ecoli_Anaerobic growth in M9 + glucose, reference Genomic DNA T4	GSM99178					M9					0.4035	71
S_399	P40	Anaerobic growth (I)	Escherichia coli str. K-12 substr. MG1655	Ecoli_Anaerobic growth in M9 + glucose, reference Genomic DNA T5	GSM99179					M9					0.458	73
S_400	P40	Anaerobic growth (I)	Escherichia coli str. K-12 substr. MG1655	Ecoli_Anaerobic growth in M9 + glucose, reference Genomic DNA T6	GSM99180					M9					0.4142	75
S_401	P41	Anaerobic growth (III)	Escherichia coli str. K-12 substr. MG1655	Ecoli_Anaerobic growth in M9 + glucose vs Aerobic OD 0.4 T1	GSM99187				0.4	M9	0.2				-0.5462	16
S_402	P41	Anaerobic growth (III)	Escherichia coli str. K-12 substr. MG1655	Ecoli_Anaerobic growth in M9 + glucose vs Aerobic OD 0.4 T2	GSM99188				0.4	M9	0.2				-0.4966	19
S_403	P41	Anaerobic growth (III)	Escherichia coli str. K-12 substr. MG1655	Ecoli_Anaerobic growth in M9 + glucose vs Aerobic OD 0.4 T3	GSM99189				0.4	M9	0.2				-0.4559	15
S_404	P41	Anaerobic growth (III)	Escherichia coli str. K-12 substr. MG1655	Ecoli_Anaerobic growth in M9 + glucose vs Aerobic OD 0.4 T4	GSM99190				0.4	M9	0.2				-0.2194	34
S_405	P41	Anaerobic growth (III)	Escherichia coli str. K-12 substr. MG1655	Ecoli_Anaerobic growth in M9 + glucose vs Aerobic OD 0.4 T5	GSM99191				0.4	M9	0.2				-0.468	14
S_406	P41	Anaerobic growth (III)	Escherichia coli str. K-12 substr. MG1655	Ecoli_Anaerobic growth in M9 + glucose vs Aerobic OD 0.4 T6	GSM99192				0.4	M9	0.2				-0.6618	22
S_407	P42	Wild type cells at various growth rates	Escherichia coli str. K-12 substr. MG1655	Ecoli_NOX-_balanced groNOX-h at OD 0.19	GSM99137				0.19						0.025	57
S_408	P42	Wild type cells at various growth rates	Escherichia coli str. K-12 substr. MG1655	Ecoli_NOX-_balanced groNOX-h at OD 0.3	GSM99138				0.3						0.315	87
S_409	P42	Wild type cells at various growth rates	Escherichia coli str. K-12 substr. MG1655	Ecoli_NOX-_balanced groNOX-h at OD 0.41	GSM99139				0.41						0.078	64
S_410	P42	Wild type cells at various growth rates	Escherichia coli str. K-12 substr. MG1655	Ecoli_NOX-_balanced groNOX-h at OD 0.49	GSM99140				0.49						-0.304	13
S_411	P42	Wild type cells at various growth rates	Escherichia coli str. K-12 substr. MG1656	Ecoli_NOX-_balanced groNOX-h at OD 0.6	GSM99141				0.6						-0.114	33
S_412	P42	Norfloxacin treatment: time course	Escherichia coli str. K-12 substr. MG1655	Ecoli_Norfloxacin (50 ug/ml) treatment T1	GSM99142										0.5456	97
S_413	P42	Norfloxacin treatment: time course	Escherichia coli str. K-12 substr. MG1655	Ecoli_Norfloxacin (50 ug/ml) treatment T2	GSM99143										0.1258	59
S_414	P42	Norfloxacin treatment: time course	Escherichia coli str. K-12 substr. MG1655	Ecoli_Norfloxacin (50 ug/ml) treatment T3	GSM99144										0.03941	47
S_415	P42	Norfloxacin treatment: time course	Escherichia coli str. K-12 substr. MG1655	Ecoli_Norfloxacin (50 ug/ml) treatment T4	GSM99145										-0.04888	40
S_416	P42	Norfloxacin treatment: time course	Escherichia coli str. K-12 substr. MG1655	Ecoli_Norfloxacin (50 ug/ml) treatment T5	GSM99146										-0.01857	42
S_417	P43	gyrA parC double mutant response to norfloxacin treatment: time course (I)	Escherichia coli str. K-12 substr. MG1655	Ecoli_gyrArparCr_Norfloxacin (15 ug/ml) treatment T1	GSM99147			Stationary		LB					0.006093	54
S_418	P43	gyrA parC double mutant response to norfloxacin treatment: time course (I)	Escherichia coli str. K-12 substr. MG1655	Ecoli_gyrArparCr_Norfloxacin (15 ug/ml) treatment T2	GSM99148			Stationary		LB					-0.2105	29
S_419	P43	gyrA parC double mutant response to norfloxacin treatment: time course (I)	Escherichia coli str. K-12 substr. MG1655	Ecoli_gyrArparCr_Norfloxacin (15 ug/ml) treatment T3	GSM99149			Stationary		LB					-0.09897	42
S_420	P43	gyrA parC double mutant response to norfloxacin treatment: time course (I)	Escherichia coli str. K-12 substr. MG1655	Ecoli_gyrArparCr_Norfloxacin (15 ug/ml) treatment T4	GSM99150			Stationary		LB					0.1487	74
S_421	P43	gyrA parC double mutant response to norfloxacin treatment: time course (I)	Escherichia coli str. K-12 substr. MG1655	Ecoli_gyrArparCr_Norfloxacin (15 ug/ml) treatment T5	GSM99151			Stationary		LB					0.2369	73
S_422	P44	Recovery from stationary phase: time course (III)	Escherichia coli str. K-12 substr. MG1655	Ecoli_Late Recovery in LB T1	GSM99125				1	LB	0.2				-0.2252	28
S_423	P44	Recovery from stationary phase: time course (III)	Escherichia coli str. K-12 substr. MG1655	Ecoli_Late Recovery in LB T2	GSM99126				1	LB	0.2				-0.2343	27
S_424	P44	Recovery from stationary phase: time course (III)	Escherichia coli str. K-12 substr. MG1655	Ecoli_Late Recovery in LB T3	GSM99127				1	LB	0.2				-0.3012	21
S_425	P44	Recovery from stationary phase: time course (III)	Escherichia coli str. K-12 substr. MG1655	Ecoli_Late Recovery in LB T4	GSM99128				1	LB	0.2				-0.3401	18
S_426	P44	Recovery from stationary phase: time course (III)	Escherichia coli str. K-12 substr. MG1655	Ecoli_Late Recovery in LB T5	GSM99129				1	LB	0.2				-0.3271	20
S_427	P44	Recovery from stationary phase: time course (III)	Escherichia coli str. K-12 substr. MG1655	Ecoli_Late Recovery in LB T6	GSM99130				1	LB	0.2				-0.03047	47
S_428	P44	Recovery from stationary phase: time course (III)	Escherichia coli str. K-12 substr. MG1655	Ecoli_Late Recovery in LB T7	GSM99131				1	LB	0.2				-0.4793	16
S_429	P45	Recovery from stationary phase: time course (IV)	Escherichia coli str. K-12 substr. MG1655	Ecoli_Recovery in 10mM Na-P T1	GSM99157				0.5	Na-P buffer	0.2				-0.4291	21
S_430	P45	Recovery from stationary phase: time course (IV)	Escherichia coli str. K-12 substr. MG1655	Ecoli_Recovery in 10mM Na-P T2	GSM99158				0.5	Na-P buffer	0.2				-0.459	25
S_431	P45	Recovery from stationary phase: time course (IV)	Escherichia coli str. K-12 substr. MG1655	Ecoli_Recovery in 10mM Na-P T3	GSM99159				0.5	Na-P buffer	0.2				-0.6576	20
S_432	P45	Recovery from stationary phase: time course (IV)	Escherichia coli str. K-12 substr. MG1655	Ecoli_Recovery in 10mM Na-P T4	GSM99160				0.5	Na-P buffer	0.2				-0.5693	21
S_433	P45	Recovery from stationary phase: time course (IV)	Escherichia coli str. K-12 substr. MG1655	Ecoli_Recovery in 10mM Na-P T6	GSM99162				0.5	Na-P buffer	0.2				-0.5793	21
S_434	P45	Recovery from stationary phase: time course (IV)	Escherichia coli str. K-12 substr. MG1655	Ecoli_Recovery in 10mM Na-P T7	GSM99163				0.5	Na-P buffer	0.2				-0.5477	24
S_435	P46	Ampicillin treatment: time course	Escherichia coli str. K-12 substr. MG1655	Ecoli_Ampicillin treatment T1	GSM99081					M9	0.2				0.06202	62
S_436	P46	Ampicillin treatment: time course	Escherichia coli str. K-12 substr. MG1655	Ecoli_Ampicillin treatment T2	GSM99082					M9	0.2				0.4151	87
S_437	P46	Ampicillin treatment: time course	Escherichia coli str. K-12 substr. MG1655	Ecoli_Ampicillin treatment T3	GSM99083					M9	0.2				0.2436	83
S_438	P46	Ampicillin treatment: time course	Escherichia coli str. K-12 substr. MG1655	Ecoli_Ampicillin treatment T4	GSM99084					M9	0.2				0.3831	90
S_439	P46	Ampicillin treatment: time course	Escherichia coli str. K-12 substr. MG1655	Ecoli_Ampicillin treatment T5	GSM99085					M9	0.2				0.2415	78
S_440	P46	Ampicillin treatment: time course	Escherichia coli str. K-12 substr. MG1655	Ecoli_Ampicillin treatment T6	GSM99086					M9	0.2				0.2536	79
S_441	P47	Anaerobic growth (II)	Escherichia coli str. K-12 substr. MG1655	Ecoli_Anaerobic growth in M9 + glucose + fumarate,reference Genomic DNA T1	GSM99181				0.05	M9					-0.08037	57
S_442	P47	Anaerobic growth (II)	Escherichia coli str. K-12 substr. MG1655	Ecoli_Anaerobic growth in M9 + glucose + fumarate,reference Genomic DNA T2	GSM99182				0.05	M9					-0.1947	50
S_443	P47	Anaerobic growth (II)	Escherichia coli str. K-12 substr. MG1655	Ecoli_Anaerobic growth in M9 + glucose + fumarate,reference Genomic DNA T3	GSM99183				0.05	M9					-0.03596	59
S_444	P47	Anaerobic growth (II)	Escherichia coli str. K-12 substr. MG1655	Ecoli_Anaerobic growth in M9 + glucose + fumarate,reference Genomic DNA T4	GSM99184				0.05	M9					-0.1071	51
S_445	P47	Anaerobic growth (II)	Escherichia coli str. K-12 substr. MG1655	Ecoli_Anaerobic growth in M9 + glucose + fumarate,reference Genomic DNA T5	GSM99185				0.05	M9					-0.1234	41
S_446	P47	Anaerobic growth (II)	Escherichia coli str. K-12 substr. MG1655	Ecoli_Anaerobic growth in M9 + glucose + fumarate,reference Genomic DNA T6	GSM99186				0.05	M9					-0.1041	52
S_447	P48	Stationary phase: time course	Escherichia coli str. K-12 substr. MG1655	Ecoli_Stationary phase in LB T1	GSM99211			Stationary	2.4	LB					0.08782	64
S_448	P48	Stationary phase: time course	Escherichia coli str. K-12 substr. MG1655	Ecoli_Stationary phase in LB T2	GSM99212			Stationary	2.8	LB					-0.01635	61
S_449	P48	Stationary phase: time course	Escherichia coli str. K-12 substr. MG1655	Ecoli_Stationary phase in LB T3	GSM99213			Stationary	3.1	LB					-0.1286	49
S_450	P48	Stationary phase: time course	Escherichia coli str. K-12 substr. MG1655	Ecoli_Stationary phase in LB T4	GSM99214			Stationary	3.1	LB					-0.01212	57
S_451	P48	Stationary phase: time course	Escherichia coli str. K-12 substr. MG1655	Ecoli_Stationary phase in LB T5	GSM99215			Stationary	3.1	LB					-0.0706	53
S_452	P48	Stationary phase: time course	Escherichia coli str. K-12 substr. MG1655	Ecoli_Stationary phase in LB T6	GSM99216			Stationary	3.1	LB					0.1817	75
S_453	P49	Gamma radiation treatment: time course	Escherichia coli str. K-12 substr. MG1655	Ecoli_Gamma treatment T1	GSM99199			Stationary							0.1255	63
S_454	P49	Gamma radiation treatment: time course	Escherichia coli str. K-12 substr. MG1655	Ecoli_Gamma treatment T2	GSM99200			Stationary							0.02398	53
S_455	P49	Gamma radiation treatment: time course	Escherichia coli str. K-12 substr. MG1655	Ecoli_Gamma treatment T3	GSM99201			Stationary							-0.04235	46
S_456	P49	Gamma radiation treatment: time course	Escherichia coli str. K-12 substr. MG1655	Ecoli_Gamma treatment T4	GSM99202			Stationary							0.01879	47
S_457	P49	Gamma radiation treatment: time course	Escherichia coli str. K-12 substr. MG1655	Ecoli_Gamma treatment T5	GSM99203			Stationary							-0.03365	41
S_458	P50	gyrA parC double mutant response to norfloxacin treatment: time course (II)	Escherichia coli str. K-12 substr. MG1655	Ecoli_gyrArparCr_Norfloxacin (50 ug/ml) treatment T1 (2min.)	GSM99152			Stationary		LB					0.08355	69
S_459	P50	gyrA parC double mutant response to norfloxacin treatment: time course (II)	Escherichia coli str. K-12 substr. MG1655	Ecoli_gyrArparCr_Norfloxacin (50 ug/ml) treatment T2 (5min.)	GSM99153			Stationary		LB					0.06081	65
S_460	P50	gyrA parC double mutant response to norfloxacin treatment: time course (II)	Escherichia coli str. K-12 substr. MG1655	Ecoli_gyrArparCr_Norfloxacin (50 ug/ml) treatment T3 (10min.)	GSM99154			Stationary		LB					0.07634	70
S_461	P50	gyrA parC double mutant response to norfloxacin treatment: time course (II)	Escherichia coli str. K-12 substr. MG1655	Ecoli_gyrArparCr_Norfloxacin (50 ug/ml) treatment T4 (20min.)	GSM99155			Stationary		LB					0.1165	72
S_462	P50	gyrA parC double mutant response to norfloxacin treatment: time course (II)	Escherichia coli str. K-12 substr. MG1655	Ecoli_gyrArparCr_Norfloxacin (50 ug/ml) treatment T5 (30min.)	GSM99156			Stationary		LB					0.2183	79

## Sheet: Dataset_3
Gene ID	Repitition as azoR profile neighbors	NCBI link	Gene Symbol	Gene description	Summary	Pathway	Function
945127	10	https://www.ncbi.nlm.nih.gov/gene/?term=945127	tesA	multifunctional acyl-CoA thioesterase I and protease I and lysophospholipase L1	The TAP complex (TesA) is a broad-specificity esterase that carries out thioesterase, arylesterase, lyophospholipase, and protease activities. [More information is available at EcoCyc: EG11542].	*Fatty acid metabolism, Acyl Co-A hydrolysis	Acyl Co-A hydrolase activity, acyl [acyl-carrier-protein] hydrolase activity, arylesterase activity, hydrolase activity, identical protein binding, lipase activity, lysophospholipase activity, myristoyl-CoA hydrolase activity, myristoyl-[acyl-carrier-protein] hydrolase activity, oleoyl-[acyl-carrier-protein]hydrolase activity, palmitoyl-CoA hydrolase activity, palmitoyl-[acyl-carrier-protein] hyd…
945652	8	https://www.ncbi.nlm.nih.gov/gene/?term=945652	pspE	thiosulfate sulfurtransferase PspE	PspE exhibits thiosulfate sulfurtransferase (rhodanese) activity . [More information is available at EcoCyc: EG10780].	*Sulfur metabolism, Thiosulfate disproportionation	thiosulfate sulfurtransferase activity, transferase activity
945017	7	https://www.ncbi.nlm.nih.gov/gene/?term=945017	hemB	porphobilinogen synthase		*Porphyrin metabolism, superpathay of heme b biosynthesis from glutamate, tetrapyrrole biosynthesis I (from glutamate)	catalytic activity, lyase activity, magnesium ion binding, metal ion binding, porphobilinogen synthesis activity, zinc ion binding
945824	7	https://www.ncbi.nlm.nih.gov/gene/?term=945824	ybgI	radiation resistance protein YbgI	YbgI is a member of the widely conserved protein family UPF0135. [More information is available at EcoGene: EG13305]. YbgI is proposed to be a hydrolase-oxidase . [More information is available at EcoCyc: G6379].		identical protein binding, metal ion binding
948587	7	https://www.ncbi.nlm.nih.gov/gene/?term=948587	hemD	uroporphyrinogen-III synthase		*Porphyrin metabolism, superpathay of heme b biosynthesis from glutamate, tetrapyrrole biosynthesis I (from glutamate)	lyase activity, uroporphyrinogen-III synthase activity
947303	7	https://www.ncbi.nlm.nih.gov/gene/?term=947303	lgt	phosphatidylglycerol--prolipoprotein diacylglyceryl transferase	Sequence analysis, mutation, and expression studies show that lgt and the gene immediately downstream, thyA, form an operon . [More information is available at EcoCyc: EG12128].		phosphatidylglycerol -prolipoprotein diacylglyceryl transferase activity, transferase activity
946781	7	https://www.ncbi.nlm.nih.gov/gene/?term=946781	folX	dihydroneopterin triphosphate 2'-epimerase	Dihydroneopterin triphosphate 2'-epimerase has been known in Escherichia coli for some time. [More information is available at EcoCyc: G7195].	Tetrahydromonapterin Biosynthesis	dihydroneopterin adolase activity, dihydroneopterin triphosphate 2'-epimerase activity, isomerase activity
945697	6	https://www.ncbi.nlm.nih.gov/gene/?term=945697	phoP	DNA-binding transcriptional dual regulator PhoP	PhoPQ has been primarily characterized in Salmonella, with significant differences from Escherichia coli. [More information is available at EcoGene: EG10731]. Transcriptional regulatory protein PhoP is a member of the two-component regulatory system PhoQ/PhoP. [More information is available at EcoCyc: EG10731].	*Operon: methionine biosynthesis, PhoQP Two-Component Signal Transduction System, magnesium-dependent	DNA binding, DNA-binding transcription factor activity, bacterial-type RNA polymerase transcriptional activator activity, sequence-specific DNA binding, identical protein binding, phosphorelay response regulator activity, transcription regulatory region sequence-specific DNA binding
946018	6	https://www.ncbi.nlm.nih.gov/gene/?term=946018	aroP	aromatic amino acid:H(+) symporter AroP	Tyr regulon. [More information is available at EcoGene: EG10084]. AroP is an aromatic amino acid permease that is a member of the APC Superfamily of transporters . [More information is available at EcoCyc: EG10084].	*Inner Membrane Transport, Phenylalanine Metabolism, tRNA Charging	L-phenylalanine transmembrane transporter activity, L-tryptophane transmembrane transporter activity, L-tyrosine transmembrane transporter activity
947347	6	https://www.ncbi.nlm.nih.gov/gene/?term=947347	insC-4	IS2 insertion element repressor InsA	IS2E is a partial IS2 sequence and has insC deleted. [More information is available at EcoGene: EG60041]. InsA is a transcriptional repressor for the insertion element IS2. [More information is available at EcoCyc: G7481].		DNA binding, transposase activity
947677	6	https://www.ncbi.nlm.nih.gov/gene/?term=947677	yhbW	putative luciferase-like monooxygenase	yhbW is a multicopy suppressor of rpoE mutant lethality (Hayden, 2008). [More information is available at EcoGene: EG12792]. yhbW is a multicopy suppressor of the lethal phenotype of inhibition of E. [More information is available at EcoCyc: G7654].		oxidoreductase activity
945793	6	https://www.ncbi.nlm.nih.gov/gene/?term=945793	chaC	glutathione-specific gamma-glutamylcyclotransferase	A chaC mutant shows a defect in swarming motility, but no significant defect in swimming motility . [More information is available at EcoCyc: EG12403].		gamma-glutamylcyclotransferase activity, glutathione specific gamma glutamylcyclotransferase activity, lyase activity
947098	6	https://www.ncbi.nlm.nih.gov/gene/?term=947098	ypjD	cytochrome c assembly family protein	The Salmonella ortholog was named as corE in Genbank AF130857. [More information is available at EcoGene: EG14226]. YpjD is an inner membrane protein with eight predicted transmembrane domains. [More information is available at EcoCyc: G7355].		heme binding
945851	6	https://www.ncbi.nlm.nih.gov/gene/?term=945851	add	adenosine deaminase	Binds TrxA (Kumar, 2004). [More information is available at EcoGene: EG10030].	*Adenine and Adenosine salvage I & II, Adenosine Nucleotides Degradation, Escherichia coli K-12 Peripherome, Purine Deoxyribonucleosides Degradation, Purine Ribonucleosides Degradation, adenine and adenosine salvage III & V, adenosine nucleotides degradation II, purine deoxyribonucleosides degradation I, purine nucleotides degradation II (aerobic), purine ribonucleosides degradation, superpathway…	adenosine deaminase activity, deaminase activity, hydrolase activity, metal ion binding, zinc ion binding
948841	6	https://www.ncbi.nlm.nih.gov/gene/?term=948841	fimI	putative fimbrial protein FimI	One of 25 FimA homologs in EcoGene. [More information is available at EcoGene: EG11974]. The fimI gene is located in the fim gene cluster of Escherichia coli and has been shown to encode a 16.4 kDa noncytoplasmic protein product. [More information is available at EcoCyc: EG11974].
945872	6	https://www.ncbi.nlm.nih.gov/gene/?term=945872	ycjX	DUF463 domain-containing protein YcjX			ATP binding, nucleotide binding
948198	6	https://www.ncbi.nlm.nih.gov/gene/?term=948198	yidR	DUF3748 domain-containing galacturonate catabolism protein YidR
946530	6	https://www.ncbi.nlm.nih.gov/gene/?term=946530	ivy	periplasmic chaperone, inhibitor of vertebrate C-type lysozyme	Ivy acts as a homodimer that specifically binds and inhibits vertebrate C-type lysozyme, behaving like a slow tight binding inhibitor with a Ki of about 1 nM . [More information is available at EcoCyc: G6104].		lysozyme inhibitor activity
944858	6	https://www.ncbi.nlm.nih.gov/gene/?term=944858	lapB	lipopolysaccharide assembly protein B	YciM has six tandem TPR repeats that are usually involved in protein-protein interactions. [More information is available at EcoGene: EG12691].		iron ion binding, metal ion binding
947167	6	https://www.ncbi.nlm.nih.gov/gene/?term=947167	emrB	multidrug efflux pump membrane subunit EmrB	Major Facilitator Superfamily (MFS). [More information is available at EcoGene: EG11439]. EmrB is a multidrug efflux protein. [More information is available at EcoCyc: EG11439].		bile acid transmembrane transporter activity, protein binding, xenobiotic transmembrane transporter activity
945412	6	https://www.ncbi.nlm.nih.gov/gene/?term=945412	hcxB	hydroxycarboxylate dehydrogenase B			R(+)-3,4-dihydroxyphenyllactate:NADP+ oxidoreductase activity, hydroxyphenylpyruvate reductase activity, oxidoreductase activity
946143	6	https://www.ncbi.nlm.nih.gov/gene/?term=946143	mmuM	homocysteine S-methyltransferase	Met regulon. [More information is available at EcoGene: EG13343]. MmuM is an S-methylmethionine: homocysteine methyltransferase involved in S-methylmethionine utilization . [More information is available at EcoCyc: G6136].		S-adenosylmethionine-homocysteine S-methyltransferase activity, betaine-homocysteine S-methyltransferase activity, metal ion binding, methyltransferase activity, metal ion binding, zinc ion binding
947964	6	https://www.ncbi.nlm.nih.gov/gene/?term=947964	livK	L-leucine/L-phenylalanine ABC transporter periplasmic binding protein	The crystal structure of LivK in both the apo- and ligand-bound form has been determined at 1.5 and 1.8 A resolution . [More information is available at EcoCyc: EG10540].		Leucine binding
947233	6	https://www.ncbi.nlm.nih.gov/gene/?term=947233	yajI	putative lipoprotein YajI	First 19 aa are predicted to be a type II signal peptide. [More information is available at EcoGene: EG12874].
948636	6	https://www.ncbi.nlm.nih.gov/gene/?term=948636	melA	alpha-galactosidase	Alpha-galactosidase was previously thought to be a tetramer, but is now believed to be a dimer. [More information is available at EcoCyc: EG10577].	*Galactose metabolism, melibiose degradation	NAD+ binding, alpha-galatosidase activity, catalytic activity, hydrolase activity, hydrolase activity, hydrolyzing O-glycosyl compounds, maganese ion binding, metal ion binding, oxidoreductase activity, protein binding, raffinose alpha-galactosidase activity
947127	6	https://www.ncbi.nlm.nih.gov/gene/?term=947127	yfjQ	CP4-57 prophage; protein YfjQ
946084	6	https://www.ncbi.nlm.nih.gov/gene/?term=946084	dcp	peptidyl-dipeptidase Dcp	Dipeptidyl carboxypeptidase is a peptidase capable of cleaving peptide bonds in amino-blocked small peptide substrates . [More information is available at EcoCyc: EG10212].		carboxypeptidase activity, hydrolase activity, metal ion activity, metalloendopeptidase activity, metallopeptidase activity, peptidase activity
945483	6	https://www.ncbi.nlm.nih.gov/gene/?term=945483	nfsA	NADPH-dependent nitroreductase NfsA	NfsA overexpression results in resistance to cytotoxic drugs includingAdriamycin and the tumoricidal agent DMP 840. nfsA is co-transcribed with ybjC. nfsA, nfsB, rutE, and ydjA are paralogs. [More information is available at EcoGene: EG11261]. The nfsA gene encodes the major oxygen-insensitive nitroreductase present in Escherichia coli. [More information is available at EcoCyc: EG11261].		FMN binding, chromate reductase activity, oxidoreductase activity acting on NAD(P)H as acceptor, protein binding
945092	6	https://www.ncbi.nlm.nih.gov/gene/?term=945092	mdlA	ABC transporter family protein MdlA	Although MdlAB are similar to multidrug exporters, no overexpression resistances were found. mdlA and mdlB were fused by a frameshift mutation or sequencing error in the original report. mdlA and mdlB were fused by a frameshift mutation or sequencing error in the original report. [More information is available at EcoGene: EG11622]. MdlA and MdlB are uncharacterized members of the ABC superfamily …		ATP binding, ATPase activity, coupled to transmembrane movement of substances, ATPase activity, nucleotide binding
945130	6	https://www.ncbi.nlm.nih.gov/gene/?term=945130	pmrD	signal transduction protein PmrD	In Salmonella but not Escherichia coli, low Mg(2+) PhoP-activated PmrD controls PmrA(BasR)/PmrB(BasS) activity post-translationally by binding to phospho-PmrA(BasR) and inhibiting its dephosphorylation but not its phosphotransfer, connecting the PhoPQ and PmrAB two-component systems and allowing for an amplified and persistent PmrAB response (Kato, 2007). [More information is available at EcoGene…
947471	6	https://www.ncbi.nlm.nih.gov/gene/?term=947471	holE	DNA polymerase III subunit theta	The theta subunit of DNA polymerase III binds tightly to the epsilon subunit but not to the alpha subunit . [More information is available at EcoCyc: EG11505].		DNA binding, DNA-directed DNA polymerase activity, nucleotidyltransferase activity, protein binding, transferase activity
948430	6	https://www.ncbi.nlm.nih.gov/gene/?term=948430	hslU	ATPase component of the HslVU protease	An hslU deletion suppresses dnaA46(Ts). [More information is available at EcoGene: EG11881]. HslU is the ATPase component of the HslVU protease, which is composed of HslU and HslV . [More information is available at EcoCyc: EG11881].	Escherichia coli K-12 Peripherome	ATP binding, ATPase activity, identical protein binding, magnesium ion binding, nucleotide binding, peptidase activity acting on L-amino acid peptides, protein binding, protein domain specific binding
945333	6	https://www.ncbi.nlm.nih.gov/gene/?term=945333	allR	DNA-binding transcriptional repressor AllR	IclR family. [More information is available at EcoGene: EG13616].		DNA binding, identical protein binding, DNA-binding transcription factor activity, protein binding
948451	6	https://www.ncbi.nlm.nih.gov/gene/?term=948451	yijO	putative DNA-binding transcriptional regulator YijO			DNA binding, DNA-binding transcription factor activity, sequence specific DNA binding
945076	6	https://www.ncbi.nlm.nih.gov/gene/?term=945076	leuC	3-isopropylmalate dehydratase subunit LeuC	Isopropylmalate isomerase catalyzes the second step in leucine biosynthesis, converting 2-isopropylmalate to 3-isopropylmalate. [More information is available at EcoCyc: EG11576].	*Leucine Biosynthesis, Secondary Metabolites: Leucine Biosynthesis, Secondary Metabolites: Valine and L-Leucine Biosynthesis from Pyruvate, leucine biosynthesis, superpathway of leucine, valine, and isoleucine biosynthesis	3-isopropylmalate dehydratase activity, 4 iron, 4 sulfur cluster binding, iron-sulfur cluster binding, lyase activity, metal ion binding, protein binding
945717	5	https://www.ncbi.nlm.nih.gov/gene/?term=945717	ymfL	e14 prophage; uncharacterized protein YmfL	ymfL is homologous to a protein from Shigella flexneri bacteriophage V. [More information is available at EcoGene: EG14250]. ymfL is part of the lambdoid prophage element e14 and has no known function . [More information is available at EcoCyc: G6591].
948707	5	https://www.ncbi.nlm.nih.gov/gene/?term=948707	yjfP	carboxylesterase	S9 peptidase family. [More information is available at EcoGene: EG12490]. Esterase activity of YjfP was discovered in a high-throughput screen of purified proteins . [More information is available at EcoCyc: G7853].		serine-type peptidase activity, hydrolase activity, short-chain carboxylesterase activity
945481	5	https://www.ncbi.nlm.nih.gov/gene/?term=945481	ybjC	DUF1418 domain-containing protein YbjC	The nfsA and ybjC genes are co-transcribed . [More information is available at EcoCyc: EG12842].
945455	5	https://www.ncbi.nlm.nih.gov/gene/?term=945455	dacC	D-alanyl-D-alanine carboxypeptidase DacC	PBP6 is a penicillin-binding protein that is required for proper cell morphology and provides some resistance to penicillin . [More information is available at EcoCyc: EG10203].	peptidoglycan maturation (meso-diaminopimelate containing)	carboxypeptidase activity, endopeptidase activity, hydrolase activity, penicillin binding, peptidase activity, serine-type D-Ala-D-Ala carboxypeptidase activity
948260	5	https://www.ncbi.nlm.nih.gov/gene/?term=948260	rbsK	ribokinase	HT_Cmplx20_Cyt: [More information is available at EcoGene: EG10818]. RbsK is a ribokinase that belongs to the ribokinase subfamily of sugar kinases . [More information is available at EcoCyc: EG10818].	*Ribose degradation, ribose phosphorylation	ATP binding, kinase activity, metal ion binding, nucleotide binding, phosphotransferase activity, alcohol group as acceptor, ribokinase activity, transferase activity,
945357	5	https://www.ncbi.nlm.nih.gov/gene/?term=945357	galT	galactose-1-phosphate uridylyltransferase		*Amino Sugar and Nucleotide Sugar Metabolism II& III, Colanic Acid Building Blocks Biosynthesis, D-galactose degradation I (Leloir pathway), Galactose Degradation/Leloir Pathway, Galactose Metabolism, Starch and Sucrose Metabolism, galactose degradation I (Leloir pathway)	UDP-glucose:hexose-1-phosphate uridylyltransferase activity, ferrous ion binding, galactokinase activity, nucleotidyltransferase activity, metal ion binding, zinc ion binding, transferase activity
948664	5	https://www.ncbi.nlm.nih.gov/gene/?term=948664	yjeI	DUF4156 domain-containing lipoprotein YjeI	First 18 aa are a type II signal peptide. [More information is available at EcoGene: EG12471].
946184	5	https://www.ncbi.nlm.nih.gov/gene/?term=946184	marB	multiple antibiotic resistance protein	marB is part of the marRAB operon, which is known to have a role in multiple antibiotic resistance. marB encodes a small putative protein of unknown function . [More information is available at EcoCyc: EG11599].
945332	5	https://www.ncbi.nlm.nih.gov/gene/?term=945332	cueR	DNA-binding transcriptional dual regulator CueR			DNA-binding transcription factor activity, DNA binding, bacterial-type RNA polymerase transcriptional activator activity, sequence-specific DNA binding, bacterial-type proximal promoter sequence-specific DNA binding, copper ion binding, identical protein binding, metal ion binding, transcription regulatory region sequence-specific DNA binding
945909	5	https://www.ncbi.nlm.nih.gov/gene/?term=945909	dgcM	diguanylate cyclase DgcM	YdaM has a central PAS domain, then a C-terminal diguanylate cyclase GGDEF domain. [More information is available at EcoGene: EG13355]. YdaM controls curli biosynthesis by inducing transcription of the regulator CsgD at 28C, probably by production of the signalling molecule c-diGMP. [More information is available at EcoCyc: G6673].		GTP binding, diguanylate cyclase activity, identical protein binding, metal ion binding, transferase activity, nucleotide binding, protein binding
948640	5	https://www.ncbi.nlm.nih.gov/gene/?term=948640	dcuR	DNA-binding transcriptional activator DcuR	dcuSR operon is repressed by nitrate via the NarXL system. [More information is available at EcoGene: EG12464]. [More information is available at EcoCyc: G7826].	DcuSR Two-Component Signal Transduction System, dicarboxylate-dependent	DNA binding, DNA-binding transcription factor activity, bacterial-type RNA polymerase transcriptional activator activity, sequence-specific DNA binding, phosphorelay response regulator activity
947712	5	https://www.ncbi.nlm.nih.gov/gene/?term=947712	mlaD	intermembrane phospholipid transport system, substrate binding protein MlaD	The first 28 aa are predicted to be a Type I signal peptide. [More information is available at EcoGene: EG12799].	Escherichia coli K-12 Peripherome	phospholipid binding, phospholipid transporter activity
946747	5	https://www.ncbi.nlm.nih.gov/gene/?term=946747	menB	1,4-dihydroxy-2-naphthoyl-CoA synthase	Naphthoate-CoA synthase catalyzes a major step in menaquinone biosynthesis, formation of the bicyclic ring system . [More information is available at EcoCyc: EG11368].	*1,4-dihydroxy-2-naphthoate biosynthesis I, 2-carboxy-1,4-naphthoquinol biosynthesis, Menaquinol Biosythesis, superpathway of chorismate metabolism, superpathway of demethylmenaquinol-8 biosynthesis I, superpathway of menaquinol-8 biosynthesis I	1,4-dihydroxy-2-naphthoyl-CoA synthase activity, bicarbonate binding, catalytic activity, lyase activity, protein binding
945879	5	https://www.ncbi.nlm.nih.gov/gene/?term=945879	tyrR	DNA-binding transcriptional dual regulator TyrR	The protein belongs to the EBP family. [More information is available at EcoCyc: EG11042].	*Operon: Biosynthesis of Aromatic Amino Acids Inactivation	ATP binding, DNA binding, nucleotide binding, protein binding, transcription factor binding
946077	5	https://www.ncbi.nlm.nih.gov/gene/?term=946077	ydhC	putative transporter YdhC	Major Facilitator Superfamily (MFS). [More information is available at EcoGene: EG12141]. YdhC is an uncharacterized member of the Major Facilitator Superfamily (MFS) . [More information is available at EcoCyc: EG12141].		xenobiotic transmembrane transporter activity
946666	5	https://www.ncbi.nlm.nih.gov/gene/?term=946666	yohC	putative inner membrane protein	YohC is an inner membrane protein with five predicted transmembrane domains. [More information is available at EcoCyc: EG12016].
948775	5	https://www.ncbi.nlm.nih.gov/gene/?term=948775	bdcR	putative transcriptional regulator BdcR	TetR family. [More information is available at EcoGene: EG12529].		DNA binding, DNA-binding transcription factor activity, transcription regulatory region sequence-specific DNA binding
947520	5	https://www.ncbi.nlm.nih.gov/gene/?term=947520	insC-5	IS2 insertion element repressor InsA	IS2E is a partial IS2 sequence and has insC deleted. [More information is available at EcoGene: EG60043]. InsA is a transcriptional repressor for the insertion element IS2. [More information is available at EcoCyc: G7583].		DNA binding, transposase activity
948225	5	https://www.ncbi.nlm.nih.gov/gene/?term=948225	yieF	chromate reductase	YieF mutant enzyme Y6 kills HeLa spinner cells. [More information is available at EcoGene: EG11723]. YieF is a flavoprotein containing the FMN cofactor . [More information is available at EcoCyc: EG11723].		NAD(P)H dehydrogenase (quinone) activity, FMN binding, oxidoreductase activity
948026	5	https://www.ncbi.nlm.nih.gov/gene/?term=948026	hdeB	periplasmic acid stress chaperone	RpoS regulon. [More information is available at EcoGene: EG11399]. HdeB is a periplasmic acid stress chaperone. [More information is available at EcoCyc: EG11399].		unfolded protein binding
946195	5	https://www.ncbi.nlm.nih.gov/gene/?term=946195	fucI	L-fucose isomerase	FucI can function as both an L-fucose isomerase and a D-arabinose isomerase, the first enzymes of the L-fucose and D-arabinose degradation pathways, respectively. [More information is available at EcoCyc: EG10349].	*D-Arabinose Degradation I, Fucose and Rhamnose Degradation, Fucose degradation, superpathway of fucose and rhamnose degradation	L-fucose isomerase activity, arabinose isomerase activity, identical protein binding, intramolecular oxidoreductase activity, interconverting aldoses and ketoses, isomerase activity, manganese ion binding, metal ion binding
948729	5	https://www.ncbi.nlm.nih.gov/gene/?term=948729	cpdB	2'3' cyclic nucleotide phosphodiesterase/3' nucleotidase		Pyrimidine Ribonucleosides Degradation	2',3'-cyclic-nucleotide 2'-phosphodiesterase activity, 3'-nucleotidase activity, catalytic activity, hydrolase activity, metal ion binding, nucleotide binding
947419	5	https://www.ncbi.nlm.nih.gov/gene/?term=947419	yggC	P-loop NTPase domain-containing protein YggC			ATP binding, kinase activity, nucleotide binding, transferase activity
947636	5	https://www.ncbi.nlm.nih.gov/gene/?term=947636	agaR	DNA-binding transcriptional repressor AgaR	"N-acetylgalactosamine repressor," AgaR, negatively controls the expression of the aga gene cluster, which is involved in transport and catabolism of N-acetylgalactosamine and d-galactosamine . [More information is available at EcoCyc: G7630].		DNA binding, DNA-binding transcription factor activity
946472	5	https://www.ncbi.nlm.nih.gov/gene/?term=946472	yedP	putative mannosyl-3-phosphoglycerate phosphatase	HAD superfamily. [More information is available at EcoGene: EG14039]. YedP is a predicted phosphatase belonging to the superfamily of haloacid dehalogenase (HAD)-like hydrolases. [More information is available at EcoCyc: G7048].		hydrolase activity, magnesium ion binding, mannosyl-3-phosphoglycerate phosphatase activity, metal ion binding, phosphatase activity
948728	5	https://www.ncbi.nlm.nih.gov/gene/?term=948728	cysQ	3'(2'),5'-bisphosphate nucleotidase	CysQ is a main target of lithium toxicity in vivo. [More information is available at EcoGene: EG10043]. CysQ is an adenosine-3',5'-bisphosphate nucleotidase which recycles adenosine-3',5'-bisphosphate (PAP) that is generated during sulfate assimilation (see |FRAME: [More information is available at EcoCyc: EG10043].	*Sulfur Metabolism	3'(2'),5'-bisphosphate nucleotidase activity, hydrolase activity, magnesium ion binding, metal ion binding
947863	5	https://www.ncbi.nlm.nih.gov/gene/?term=947863	yheU	UPF0270 family protein YheU
946489	5	https://www.ncbi.nlm.nih.gov/gene/?term=946489	mtfA	Mlc titration factor	An mtfA mutation has elevated ptsG activity; overproduction increases pstG and dgsA(mlc) expression. [More information is available at EcoGene: EG13377]. MtfA interacts with the transcriptional repressor Mlc and thus modulates the expression of genes which are regulated by Mlc . [More information is available at EcoCyc: G7063].		metallopeptidase activity, aminopeptidase activity, protein binding, transcription factor binding
946204	5	https://www.ncbi.nlm.nih.gov/gene/?term=946204	trpA	tryptophan synthase subunit alpha	otherPDB (S. typhimurium): [More information is available at EcoGene: EG11024]. The TrpA polypeptide (TSase ) functions as the subunit of the tetrameric (2-2) tryptophan synthase complex. [More information is available at EcoCyc: EG11024].	*L-tryptophan biosynthesis, tryptophan biosynthesis, Tryptophan Metabolism, superpathway of L-tryptophan biosynthesis, superpathway of aromatic amino acid biosynthesis, superpathway of chorismate metabolism, superpathway of phenylalanine, tyrosine, and tryptophan biosynthesis, tryptophan biosynthesis
949132	5	https://www.ncbi.nlm.nih.gov/gene/?term=949132	acpH	acyl carrier protein phosphodiesterase	AcpH is required for turnover of the acyl carrier protein (ACP) prosthetic group 4'-phosphopanthetheine at Ser36 in vivo. [More information is available at EcoGene: EG11095]. Acyl carrier protein (ACP) phosphodiesterase is responsible for the cleavage of |FRAME: [More information is available at EcoCyc: EG11095].
945967	5	https://www.ncbi.nlm.nih.gov/gene/?term=945967	insC-2	IS2 insertion element repressor InsA	IS2E is a partial IS2 sequence and has insC deleted. [More information is available at EcoGene: EG60028]. InsA is a transcriptional repressor for the insertion element IS2. [More information is available at EcoCyc: G6724].
948287	5	https://www.ncbi.nlm.nih.gov/gene/?term=948287	ilvA	threonine deaminase	N-terminal sequence of cloned IlvA shows fMet is clipped, but natural RBS was not used (Eisenstein, 1991) so it is not Verified, but the ATG start is reliable based on comparisons to Salmonella. [More information is available at EcoGene: EG10493]. Threonine deaminase (IlvA) carries out the first step in the synthesis of isoleucine. [More information is available at EcoCyc: EG10493].	*Isoleucine Biosynthesis, Propanoate Metabolism, isoleucine biosynthesis I (from threonine), superpathway of leucine, valine, and isoleucine biosynthesis, superpathway of threonine metabolism, threonine degradation I
945825	5	https://www.ncbi.nlm.nih.gov/gene/?term=945825	marR	DNA-binding transcriptional repressor MarR	Rob regulon. [More information is available at EcoGene: EG11435]. MarR, "multiple antibiotic resistance," is a transcriptional repressor that controls genes involved in multiple antibiotic resistance and susceptibility		DNA binding, DNA-binding transcription factor activity, transcription regulatory region sequence-specific DNA binding
946594	5	https://www.ncbi.nlm.nih.gov/gene/?term=946594	rutF	flavin reductase	NtrC regulon. [More information is available at EcoGene: EG13854]. Escherichia coli K-12 contains a previously undescribed pathway for pyrimidine degradation. [More information is available at EcoCyc: G6518].		FMN binding, FMN reductase activity, oxidoreductase activity, riboflavin reductase (NADPH) activity
949104	5	https://www.ncbi.nlm.nih.gov/gene/?term=949104	fecR	regulator for fec operon, periplasmic	Mutant has increased aggregation. [More information is available at EcoGene: EG10292]. FecARI are responsible for ferric citrate dependent induction of the ferric citrate uptake system. [More information is available at EcoCyc: EG10292].		sigma factor antagonist activity
944863	5	https://www.ncbi.nlm.nih.gov/gene/?term=944863	glnD	PII uridylyltransferase/uridylyl removing enzyme	GlnD has both a uridylyltransferase and a uridylyl-removing activity. [More information is available at EcoGene: EG11411]. Uridylyltransferase is a single polypeptide chain. [More information is available at EcoCyc: EG11411].		[protein-PII] uridylyltransferase activity, catalytic activity, hydrolase activity, nucleotidyltransferase activity, phosphoric diester hydrolase activity, protein binding, transferase activity
945747	5	https://www.ncbi.nlm.nih.gov/gene/?term=945747	dhaK	dihydroxyacetone kinase subunit K	DhaK is similar to N-terminal half of single protein DHA kinases. [More information is available at EcoGene: EG13901]. The K subunit is similar to the N-terminal half of ATP-dependent dihydroxyacetone kinase of Citrobacter freundii and eukaryotes. [More information is available at EcoCyc: G6627].	Glycerol degradation V	glycerone kinase activity, identical protein binding, kinase activity, phosphoenolpyruvate-glycerone phosphotransferase activity, protein binding, transferase activity
948633	5	https://www.ncbi.nlm.nih.gov/gene/?term=948633	yjcZ	uncharacterized protein YjcZ
947971	5	https://www.ncbi.nlm.nih.gov/gene/?term=947971	livJ	branched chain amino acid/phenylalanine ABC transporter periplasmic binding protein	After four hours of Zn(II) stress, LivJ protein levels decreased (Easton, 2006). [More information is available at EcoGene: EG10539]. LivFGHMJ and LivFGHMK are two ATP-dependent high-affinity branched-chain amino acid transport system and are members of the ATP Binding Cassette (ABC) Superfamily of transporters . [More information is available at EcoCyc: EG10539].	Isoleucine Biosynthesis, tRNA charging	amino acid transport, branched-chain amino acid transport, isoleucine transport, leucine transport, valine transport
948832	5	https://www.ncbi.nlm.nih.gov/gene/?term=948832	fimB	regulator for fimA	FimB, along with FimE, is a recombinase in Escherichia coli which catalyzes the site-specific recombination required for inversion of a 314-bp invertible DNA element, the fim switch (fimS), to control transcription of the type I fimbrial structural genes--a process known as phase-variation switching. fimS contains the promoter for expression of the fimbrial structural genes. [More information is …		DNA binding
944936	5	https://www.ncbi.nlm.nih.gov/gene/?term=944936	lapA	lipopolysaccharide assembly protein A	YciS is predicted to have two TM segments; the first segment may be erroneously predicted to be a type II signal peptide prediction. [More information is available at EcoGene: EG13904]. YciS is an inner membrane protein with two predicted transmembrane domains. [More information is available at EcoCyc: G6637].
945838	5	https://www.ncbi.nlm.nih.gov/gene/?term=945838	yciK	putative oxidoreductase			oxidoreductase activity
945231	5	https://www.ncbi.nlm.nih.gov/gene/?term=945231	citC	citrate lyase synthetase	Citrate lyase synthetase activates citrate lyase by acetylation . [More information is available at EcoCyc: G6344].	citrate lyase activation	ATP binding, [citrate (pro-3S)-lyase] ligase activity, catalytic activity, ligase activity, nucleotide binding, protein binding
946956	5	https://www.ncbi.nlm.nih.gov/gene/?term=946956	ypfJ	uncharacterized protein YpfJ
948657	5	https://www.ncbi.nlm.nih.gov/gene/?term=948657	fxsA	protein FxsA	FxsA overproduction inhibits F exclusion of bacteriophage T7 . [More information is available at EcoCyc: G7832].
944840	5	https://www.ncbi.nlm.nih.gov/gene/?term=944840	manA	mannose-6-phosphate isomerase	Mannose-6-phosphate isomerase (PMI) is required for growth on mannose as the sole source of carbon and energy. [More information is available at EcoCyc: EG10566].	Amino sugar and nucleotide sugar metabolism II, Colanic Acid Building Blocks Biosynthesis, D-mannose degradation, GDP-mannose biosynthesis, Mannose Metabolism, colanic acid building blocks biosynthesis, superpathway of GDP-mannose-derived O-antigen building blocks biosynthesis	Isomerase activity, mannose-6-phosphage isomerase activity, metal ion binding, protein binding, zinc ion binding
945126	5	https://www.ncbi.nlm.nih.gov/gene/?term=945126	ybbJ	NfeD-like family protein	qmcA and ybbJ constitute an operon. [More information is available at EcoGene: EG13257]. YbbJ is an inner membrane protein with three predicted transmembrane domains. [More information is available at EcoCyc: G6264]
946436	5	https://www.ncbi.nlm.nih.gov/gene/?term=946436	ydgD	putative serine protease YdgD	Family S01. [More information is available at EcoGene: EG13925]. YdgD is a hypothetical protein. [More information is available at EcoCyc: G6856].		Hydrolase activity, peptidase activity, serine-type endopeptidase activity, serine-type peptidase activity
947407	5	https://www.ncbi.nlm.nih.gov/gene/?term=947407	rpiA	ribose-5-phosphate isomerase A	RpiA has similarity to an Edwardsiella ictaluri protein that provokes an immune response in catfish . [More information is available at EcoCyc: EG11443].	Pentose phosphate pathway (non-oxidative branch), photosynthetic 3-hydroxybutanoate biosynthesis (engineered)	identical protein binding, isomerase activity, ribose-5-phosphate isomerase activity
947381	5	https://www.ncbi.nlm.nih.gov/gene/?term=947381	yqfA	hemolysin-III family protein
945816	5	https://www.ncbi.nlm.nih.gov/gene/?term=945816	rsmE	16S rRNA m(3)U1498 methyltransferase	YggJ is RsmE; although growth is not obviously impaired, wildtype outcompetes rsmE- (Basturea, 2006). [More information is available at EcoGene: EG12366]. RsmE is the methyltransferase responsible for methylation of 16S rRNA at the N3 position of the U1498 nucleotide . [More information is available at EcoCyc: EG12366].	Escherichia coli K-12 Peripherome	methyltransferase activity, rRNA (uridine-N3-)-methyltransferase activity, transferase activity
946220	5	https://www.ncbi.nlm.nih.gov/gene/?term=946220	nlpC	NlpC/P60 family lipoprotein NlpC	First 15 aa are a type II signal peptide. spr, nlpC, yafL and ydhO are paralogs. [More information is available at EcoGene: EG11133]. The NlpC lipoprotein of Escherichia coli exhibits high sequence similarity to the p60 proteins of Listeria species and to CwlF of Bacillus subtilis . [More information is available at EcoCyc: EG11133].		cysteine-type peptidase activity, hydrolase activity, peptidase activity
948414	5	https://www.ncbi.nlm.nih.gov/gene/?term=948414	fpr	flavodoxin/ferredoxin-NADP(+) reductase	The anaerobic nucleoside-triphosphate reductase activating system is composed of three enzymes and several compounds. [More information is available at EcoCyc: EG10628].		FAD binding, ferrodoxin-NADP+ reductase activity, nucleotide binding, oxidoreductase activity
946013	5	https://www.ncbi.nlm.nih.gov/gene/?term=946013	ycjG	L-Ala-D/L-Glu epimerase	YcjG is an L-Ala-D/L-Glu epimerase that may play a role in the metabolism of murein peptide. [More information is available at EcoCyc: G6661].	muropeptide degradation	isomerase activity, metal ion binding, racemase and epimerase activity acting on aminoacids and derivatives
945778	5	https://www.ncbi.nlm.nih.gov/gene/?term=945778	nfsB	NAD(P)H nitroreductase NfsB	nfsA, nfsB, rutE, and ydjA are paralogs. [More information is available at EcoGene: EG20151]. Aspartate 37 has been implicated in binding the NADH cofactor. [More information is available at EcoCyc: EG50005].		6,7-dihydropteridine reductase activity, FMN binding, NAD(P)H nitroreductase activity, identical protein binding, oxidoreductase activity
946461	5	https://www.ncbi.nlm.nih.gov/gene/?term=946461	yedA	putative transporter YedA	YedA belongs to the EamA/RhaT transporter family, DMT superfamily. [More information is available at EcoGene: EG11141]. DNA microarray analysis shows yedA is transiently repressed upon cold shock . [More information is available at EcoCyc: EG11141]		transmembrane transporter activity
948848	5	https://www.ncbi.nlm.nih.gov/gene/?term=948848	gntP	fructuronate transporter	Induced by fructuronate, but not gluconate; induced by glucuronate via its conversion to fructuronate. [More information is available at EcoGene: EG12563]. GntP is a member of the GntP family transporters and is homologous to the Escherichia coli GntT and GntU gluconate transporters. [More information is available at EcoCyc: EG12563].		carbohydrate:proton symporter activity, gluconate transmembrane transporter activity
946963	5	https://www.ncbi.nlm.nih.gov/gene/?term=946963	pliG	inhibitor of g-type lysozyme	First 22 aa are predicted to be a type I signal peptide. [More information is available at EcoGene: EG13892]. Targeting of YcgK to the Sec-translocase for transport across the inner membrane is SecB-dependent . [More information is available at EcoCyc: G6615].		lysozyme inhibitor activity
945880	5	https://www.ncbi.nlm.nih.gov/gene/?term=945880	tpx	lipid hydroperoxide peroxidase	Binds TrxA (Kumar, 2004). although initially reported to be a periplasmic enzyme, the formation of a mixed-disulfide complex with TrxA indicates a cytoplasmic localization (Tao, 2008). [More information is available at EcoGene: EG12672]. Tpx is a |FRAME: [More information is available at EcoCyc: G6660].		antioxidant activity, hydroperoxide reductase activity, oxidoreductase activity, peroxidase activity, protein binding, thioredoxin peroxidase activity
945173	5	https://www.ncbi.nlm.nih.gov/gene/?term=945173	loiP	metalloprotease LoiP	The heat shock protein YggG binds Era and mitigates the deleterious effect of overproducing mutant Era-1 protein (Huang, 2007). htpX, yggG, yfgC and ycaL are paralogs. [More information is available at EcoGene: EG11291]. YggG protein interacts directly with Era, an essential GTPase . [More information is available at EcoCyc: EG11291].		hydrolase activity, metal ion binding, metalloendopeptidase activity, metallopeptidase activity, peptidase activity, protein binding
946303	5	https://www.ncbi.nlm.nih.gov/gene/?term=946303	yeaK	mischarged aminoacyl-tRNA deacylase			Ser-tRNA(Ala) hydrolase activity, aminoacyl-tRNA editing activity
945821	5	https://www.ncbi.nlm.nih.gov/gene/?term=945821	clsA	cardiolipin synthase A	Overexpression causes filamentous biofilm formation. [More information is available at EcoGene: EG11608].	cardiolipin biosynthesis I, phospholipid biosynthesis	cardiolipin synthase activity, catalytic activity, phosphotransferase activity for other substituted phosphate groups, transferase activity
947905	5	https://www.ncbi.nlm.nih.gov/gene/?term=947905	igaA	inner membrane protein - inhibits the Rcs signaling pathway	YrfF is orthologous to Salmonella intracellular growth attenuator protein IgaA (YrfF)(S.t.), and homologous to UmoB(P.m.) which upregulates flhDC in P. mirabilis. [More information is available at EcoGene: EG12927]. An mrcA nudE yrfF triple mutant exhibits phenotypes including mucoidy, heat sensitivity, growth defects, and resistance to phage or antibiotic drugs, whereas a single mrcA mutant does…		protein binding
946035	5	https://www.ncbi.nlm.nih.gov/gene/?term=946035	fdnG	formate dehydrogenase N subunit alpha	FdnG is the catalytic subunit of formate dehydrogenase-N. [More information is available at EcoCyc: EG11227].	formate to dimethyl sulfoxide electron transfer, formate to nitrite electron transfer, formate to trimethylamine N-oxide electron transfer, nitrate reduction III (dissimilatory)	4 iron, 4 sulfur cluster binding, electron transfer activity, formate dehydrogenase (NAD+) activity, formate dehydrogenase (cytochrome-c-553) activity, formate dehydrogenase (quinone) activity, iron-sulfur cluster binding, metal ion binding, molybdenum ion binding, molybdopterin cofactor binding, oxidoreductase activity, protein binding, selenium binding
945279	5	https://www.ncbi.nlm.nih.gov/gene/?term=945279	iscR	DNA-binding transcriptional dual regulator IscR	IscR is a member of the Mar/Sox/Rob family of transcriptional regulators. [More information is available at EcoCyc: G7326].		2 iron, 2 sulfur cluster binding, DNA binding, DNA-binding transcription factor activity, double-stranded DNA binding, identical protein binding, iron ion binding, iron sulfur cluster binding, metal ion binding
945271	5	https://www.ncbi.nlm.nih.gov/gene/?term=945271	pgm	phosphoglucomutase	Mutations affect chromosomal supercoliing. [More information is available at EcoGene: EG12144]. Phosphoglucomutase is involved in the breakdown of glycogen and metabolism of galactose and maltose. [More information is available at EcoCyc: EG12144].	D-galactose degradation I (Leloir pathway), UDP-glucose biosynthesis, UDP-α-D-glucose biosynthesis I, colanic acid building blocks biosynthesis, glucose and glucose-1-phosphate degradation, glycogen biosynthesis I (from ADP-D-Glucose), glycogen degradation I, superpathway of UDP-glucose-derived O-antigen building blocks biosynthesis	intramolecular transferase activity, phosphotransferases, isomerase activity, magnesium ion binding, metal ion binding, phosphoglucomutase activity, protein binding
947885	5	https://www.ncbi.nlm.nih.gov/gene/?term=947885	frlR	putative DNA-binding transcriptional regulator FrlR	YhfR may act as a transcriptional regulator of a putative fructoselysine-induced operon containing the yhfM, yhfN, yhfO, yhfP, yhfQ, and yhfR genes . [More information is available at EcoCyc: G7727].		DNA binding, DNA binding transcription factor activity, protein binding
945754	5	https://www.ncbi.nlm.nih.gov/gene/?term=945754	dadX	alanine racemase 2	Alanine racemase 2 (DadX) catalyzes the interconversion of D- and L-alanine. [More information is available at EcoCyc: EG11408].	D-Alanine metabolism, L-Alanine metabolism, L-alanine biosynthesis I, L-alanine degradation I, alanine biosynthesis I, alanine degradation I, superpathway of L-alanine biosynthesis, superpathway of alanine biosynthesis
947551	5	https://www.ncbi.nlm.nih.gov/gene/?term=947551	bacA	undecaprenyl pyrophosphate phosphatase	BacA(UppP) encodes 75% of the cell's UppP activity. [More information is available at EcoGene: EG11665]. The purified BacA protein exhibits undecaprenyl pyrophosphate phosphatase activity, but not undecaprenol phosphokinase activity . [More information is available at EcoCyc: EG11665].	Escherichia coli K-12 Peripherome, di-trans,poly-cis-undecaprenyl phosphate biosynthesis, polyisoprenoid biosynthesis (E. coli),	hydrolase activity, pyrophosphatase activity, undecaprenyl-diphosphatase activity
945119	5	https://www.ncbi.nlm.nih.gov/gene/?term=945119	fsr	fosmidomycin efflux pump	Major Facilitator Superfamily (MFS). [More information is available at EcoGene: EG13268]. Fsr is a putative fosmidomycin efflux protein. [More information is available at EcoCyc: G6256].
945414	5	https://www.ncbi.nlm.nih.gov/gene/?term=945414	ybhG	HlyD_D23 family protein YbhG	The putative ybiHybhGFSR operon encodes the YbhG putative membrane fusion protein of efflux pumps. [More information is available at EcoGene: EG13315].
947973	5	https://www.ncbi.nlm.nih.gov/gene/?term=947973	yhhN	conserved inner membrane enzyme YhhN			alkenylglycerophosphocholine hydrolase activity, alkenylglycerophosphoethanolamine hydrolase activity
946286	5	https://www.ncbi.nlm.nih.gov/gene/?term=946286	yafD	endonuclease/exonuclease/phosphatase domain-containing protein YafD	YafD has similarity to Escherichia coli YadD, which is encoded within the panBCD gene cluster . [More information is available at EcoCyc: EG11650].
944781	5	https://www.ncbi.nlm.nih.gov/gene/?term=944781	rpnC	recombination-promoting nuclease RpnC	Although yadD was predicted to have a sigma 28 (FliA) promoter, it can not be transcribed in vitro with sigma 28 holoenzyme (Yu, 2006). [More information is available at EcoGene: EG11748]. YadD, YjiP, YjiQ, YhgA, and YafD have similarity to each other . [More information is available at EcoCyc: EG11748].		double-stranded DNA endodeoxyribonuclease activity, endonuclease activity, hydrolase activity, nuclease activity
2847741	5	https://www.ncbi.nlm.nih.gov/gene/?term=2847741	yjjV	putative DNase YjjV	AFMB Structural Genomics target Number 11 (http://afmb.cnrs-mrs.fr/article171.html). [More information is available at EcoGene: EG12598]. A tatD ycfH yjjV triple mutant does not exhibit phenotypes suggesting involvement of these proteins in the Sec-independent protein export system in which TatA, TatB, and TatC participate . [More information is available at EcoCyc: G7952].		endodeoxyribonuclease activity, producing 5'-phosphomonoesters, hydrolase activity, hydrolase activity acting on ester bonds, metal ion binding, protein binding
947140	5	https://www.ncbi.nlm.nih.gov/gene/?term=947140	ygiS	putative deoxycholate binding periplasmic protein	First 20 aa are predicted to be a type I signal peptide. [More information is available at EcoGene: EG13021]. YgiS is an uncharacterized protein in the ABC superfamily of transporters . [More information is available at EcoCyc: G7570].		peptide transmembrane transporter activity
945744	5	https://www.ncbi.nlm.nih.gov/gene/?term=945744	minC	Z-ring positioning protein MinC	MinCD oscillates (migrates) between coating one half of the cell's membrane (minE ring to pole) to coating the other half every 40 secs, and this may help to identify the cell center. [More information is available at EcoGene: EG10596]. MinC acts to ensure correct placement of the septum during cell division by suppressing formation of septa at aberrant loci within the cell. [More information is …	Escherichia coli K-12 Peripherome	protein binding
945281	4	https://www.ncbi.nlm.nih.gov/gene/?term=945281
947364	4	https://www.ncbi.nlm.nih.gov/gene/?term=947364
945627	4	https://www.ncbi.nlm.nih.gov/gene/?term=945627
948460	4	https://www.ncbi.nlm.nih.gov/gene/?term=948460
945049	4	https://www.ncbi.nlm.nih.gov/gene/?term=945049
947906	4	https://www.ncbi.nlm.nih.gov/gene/?term=947906
948942	4	https://www.ncbi.nlm.nih.gov/gene/?term=948942
944972	4	https://www.ncbi.nlm.nih.gov/gene/?term=944972
948578	4	https://www.ncbi.nlm.nih.gov/gene/?term=948578
958425	4	https://www.ncbi.nlm.nih.gov/gene/?term=958425
949038	4	https://www.ncbi.nlm.nih.gov/gene/?term=949038
1039445	4	https://www.ncbi.nlm.nih.gov/gene/?term=1039445
945758	4	https://www.ncbi.nlm.nih.gov/gene/?term=945758
946231	4	https://www.ncbi.nlm.nih.gov/gene/?term=946231
915059	4	https://www.ncbi.nlm.nih.gov/gene/?term=915059
945731	4	https://www.ncbi.nlm.nih.gov/gene/?term=945731
946971	4	https://www.ncbi.nlm.nih.gov/gene/?term=946971
945399	4	https://www.ncbi.nlm.nih.gov/gene/?term=945399
946210	4	https://www.ncbi.nlm.nih.gov/gene/?term=946210
948446	4	https://www.ncbi.nlm.nih.gov/gene/?term=948446
948193	4	https://www.ncbi.nlm.nih.gov/gene/?term=948193
948924	4	https://www.ncbi.nlm.nih.gov/gene/?term=948924
947436	4	https://www.ncbi.nlm.nih.gov/gene/?term=947436
947283	4	https://www.ncbi.nlm.nih.gov/gene/?term=947283
947077	4	https://www.ncbi.nlm.nih.gov/gene/?term=947077
948429	4	https://www.ncbi.nlm.nih.gov/gene/?term=948429
948692	4	https://www.ncbi.nlm.nih.gov/gene/?term=948692
948773	4	https://www.ncbi.nlm.nih.gov/gene/?term=948773
946785	4	https://www.ncbi.nlm.nih.gov/gene/?term=946785
947363	4	https://www.ncbi.nlm.nih.gov/gene/?term=947363
947862	4	https://www.ncbi.nlm.nih.gov/gene/?term=947862
916359	4	https://www.ncbi.nlm.nih.gov/gene/?term=916359
946051	4	https://www.ncbi.nlm.nih.gov/gene/?term=946051
1040200	4	https://www.ncbi.nlm.nih.gov/gene/?term=1040200
945070	4	https://www.ncbi.nlm.nih.gov/gene/?term=945070
948124	4	https://www.ncbi.nlm.nih.gov/gene/?term=948124
948629	4	https://www.ncbi.nlm.nih.gov/gene/?term=948629
947783	4	https://www.ncbi.nlm.nih.gov/gene/?term=947783
945040	4	https://www.ncbi.nlm.nih.gov/gene/?term=945040
945278	4	https://www.ncbi.nlm.nih.gov/gene/?term=945278
948690	4	https://www.ncbi.nlm.nih.gov/gene/?term=948690
946653	4	https://www.ncbi.nlm.nih.gov/gene/?term=946653
948839	4	https://www.ncbi.nlm.nih.gov/gene/?term=948839
945658	4	https://www.ncbi.nlm.nih.gov/gene/?term=945658
947681	4	https://www.ncbi.nlm.nih.gov/gene/?term=947681
945938	4	https://www.ncbi.nlm.nih.gov/gene/?term=945938
946230	4	https://www.ncbi.nlm.nih.gov/gene/?term=946230
947936	4	https://www.ncbi.nlm.nih.gov/gene/?term=947936
948512	4	https://www.ncbi.nlm.nih.gov/gene/?term=948512
945311	4	https://www.ncbi.nlm.nih.gov/gene/?term=945311
948082	4	https://www.ncbi.nlm.nih.gov/gene/?term=948082
946892	4	https://www.ncbi.nlm.nih.gov/gene/?term=946892
948322	4	https://www.ncbi.nlm.nih.gov/gene/?term=948322
945519	4	https://www.ncbi.nlm.nih.gov/gene/?term=945519
945693	4	https://www.ncbi.nlm.nih.gov/gene/?term=945693
947684	4	https://www.ncbi.nlm.nih.gov/gene/?term=947684
946770	4	https://www.ncbi.nlm.nih.gov/gene/?term=946770
947939	4	https://www.ncbi.nlm.nih.gov/gene/?term=947939
948284	4	https://www.ncbi.nlm.nih.gov/gene/?term=948284
947880	4	https://www.ncbi.nlm.nih.gov/gene/?term=947880
946203	4	https://www.ncbi.nlm.nih.gov/gene/?term=946203
946755	4	https://www.ncbi.nlm.nih.gov/gene/?term=946755
947271	4	https://www.ncbi.nlm.nih.gov/gene/?term=947271
948436	4	https://www.ncbi.nlm.nih.gov/gene/?term=948436
947903	4	https://www.ncbi.nlm.nih.gov/gene/?term=947903
947915	4	https://www.ncbi.nlm.nih.gov/gene/?term=947915
948543	4	https://www.ncbi.nlm.nih.gov/gene/?term=948543
948404	4	https://www.ncbi.nlm.nih.gov/gene/?term=948404
944867	4	https://www.ncbi.nlm.nih.gov/gene/?term=944867
945381	4	https://www.ncbi.nlm.nih.gov/gene/?term=945381
946431	4	https://www.ncbi.nlm.nih.gov/gene/?term=946431
945803	4	https://www.ncbi.nlm.nih.gov/gene/?term=945803
945350	4	https://www.ncbi.nlm.nih.gov/gene/?term=945350
948734	4	https://www.ncbi.nlm.nih.gov/gene/?term=948734
945903	4	https://www.ncbi.nlm.nih.gov/gene/?term=945903
948619	4	https://www.ncbi.nlm.nih.gov/gene/?term=948619
946361	4	https://www.ncbi.nlm.nih.gov/gene/?term=946361
946477	4	https://www.ncbi.nlm.nih.gov/gene/?term=946477
945349	4	https://www.ncbi.nlm.nih.gov/gene/?term=945349
948325	4	https://www.ncbi.nlm.nih.gov/gene/?term=948325
947306	4	https://www.ncbi.nlm.nih.gov/gene/?term=947306
946454	4	https://www.ncbi.nlm.nih.gov/gene/?term=946454
948099	4	https://www.ncbi.nlm.nih.gov/gene/?term=948099
945794	4	https://www.ncbi.nlm.nih.gov/gene/?term=945794
948493	4	https://www.ncbi.nlm.nih.gov/gene/?term=948493
946806	4	https://www.ncbi.nlm.nih.gov/gene/?term=946806
947322	4	https://www.ncbi.nlm.nih.gov/gene/?term=947322
946311	4	https://www.ncbi.nlm.nih.gov/gene/?term=946311
947016	4	https://www.ncbi.nlm.nih.gov/gene/?term=947016
947713	4	https://www.ncbi.nlm.nih.gov/gene/?term=947713
947384	4	https://www.ncbi.nlm.nih.gov/gene/?term=947384
945024	4	https://www.ncbi.nlm.nih.gov/gene/?term=945024
945435	4	https://www.ncbi.nlm.nih.gov/gene/?term=945435
945725	4	https://www.ncbi.nlm.nih.gov/gene/?term=945725
947044	4	https://www.ncbi.nlm.nih.gov/gene/?term=947044
948649	4	https://www.ncbi.nlm.nih.gov/gene/?term=948649
946839	4	https://www.ncbi.nlm.nih.gov/gene/?term=946839
948903	4	https://www.ncbi.nlm.nih.gov/gene/?term=948903
945741	4	https://www.ncbi.nlm.nih.gov/gene/?term=945741
947506	4	https://www.ncbi.nlm.nih.gov/gene/?term=947506
916063	4	https://www.ncbi.nlm.nih.gov/gene/?term=916063
948539	4	https://www.ncbi.nlm.nih.gov/gene/?term=948539
947078	4	https://www.ncbi.nlm.nih.gov/gene/?term=947078
948385	4	https://www.ncbi.nlm.nih.gov/gene/?term=948385
948626	4	https://www.ncbi.nlm.nih.gov/gene/?term=948626
946447	4	https://www.ncbi.nlm.nih.gov/gene/?term=946447
945916	4	https://www.ncbi.nlm.nih.gov/gene/?term=945916
945347	4	https://www.ncbi.nlm.nih.gov/gene/?term=945347
948435	4	https://www.ncbi.nlm.nih.gov/gene/?term=948435
946893	4	https://www.ncbi.nlm.nih.gov/gene/?term=946893
947149	4	https://www.ncbi.nlm.nih.gov/gene/?term=947149
946701	4	https://www.ncbi.nlm.nih.gov/gene/?term=946701
945134	4	https://www.ncbi.nlm.nih.gov/gene/?term=945134
944758	4	https://www.ncbi.nlm.nih.gov/gene/?term=944758
945260	4	https://www.ncbi.nlm.nih.gov/gene/?term=945260
947168	4	https://www.ncbi.nlm.nih.gov/gene/?term=947168
947482	4	https://www.ncbi.nlm.nih.gov/gene/?term=947482
946197	4	https://www.ncbi.nlm.nih.gov/gene/?term=946197
948665	4	https://www.ncbi.nlm.nih.gov/gene/?term=948665
945590	4	https://www.ncbi.nlm.nih.gov/gene/?term=945590
947631	4	https://www.ncbi.nlm.nih.gov/gene/?term=947631
945790	4	https://www.ncbi.nlm.nih.gov/gene/?term=945790
948617	4	https://www.ncbi.nlm.nih.gov/gene/?term=948617
947241	4	https://www.ncbi.nlm.nih.gov/gene/?term=947241
948234	4	https://www.ncbi.nlm.nih.gov/gene/?term=948234
946357	4	https://www.ncbi.nlm.nih.gov/gene/?term=946357
945631	4	https://www.ncbi.nlm.nih.gov/gene/?term=945631
948674	4	https://www.ncbi.nlm.nih.gov/gene/?term=948674
948915	4	https://www.ncbi.nlm.nih.gov/gene/?term=948915
946194	4	https://www.ncbi.nlm.nih.gov/gene/?term=946194
948498	4	https://www.ncbi.nlm.nih.gov/gene/?term=948498
946034	4	https://www.ncbi.nlm.nih.gov/gene/?term=946034
947029	4	https://www.ncbi.nlm.nih.gov/gene/?term=947029
948113	4	https://www.ncbi.nlm.nih.gov/gene/?term=948113
947613	4	https://www.ncbi.nlm.nih.gov/gene/?term=947613
945093	4	https://www.ncbi.nlm.nih.gov/gene/?term=945093
944906	4	https://www.ncbi.nlm.nih.gov/gene/?term=944906
2847688	4	https://www.ncbi.nlm.nih.gov/gene/?term=2847688
945258	4	https://www.ncbi.nlm.nih.gov/gene/?term=945258
945568	4	https://www.ncbi.nlm.nih.gov/gene/?term=945568
946215	4	https://www.ncbi.nlm.nih.gov/gene/?term=946215
945583	4	https://www.ncbi.nlm.nih.gov/gene/?term=945583
944990	4	https://www.ncbi.nlm.nih.gov/gene/?term=944990
945795	4	https://www.ncbi.nlm.nih.gov/gene/?term=945795
947319	4	https://www.ncbi.nlm.nih.gov/gene/?term=947319
946579	4	https://www.ncbi.nlm.nih.gov/gene/?term=946579
944752	4	https://www.ncbi.nlm.nih.gov/gene/?term=944752
946709	4	https://www.ncbi.nlm.nih.gov/gene/?term=946709
945450	4	https://www.ncbi.nlm.nih.gov/gene/?term=945450
945842	4	https://www.ncbi.nlm.nih.gov/gene/?term=945842
945882	4	https://www.ncbi.nlm.nih.gov/gene/?term=945882
945163	4	https://www.ncbi.nlm.nih.gov/gene/?term=945163
945091	4	https://www.ncbi.nlm.nih.gov/gene/?term=945091
946783	4	https://www.ncbi.nlm.nih.gov/gene/?term=946783
947879	4	https://www.ncbi.nlm.nih.gov/gene/?term=947879
948869	4	https://www.ncbi.nlm.nih.gov/gene/?term=948869
948517	4	https://www.ncbi.nlm.nih.gov/gene/?term=948517
945622	4	https://www.ncbi.nlm.nih.gov/gene/?term=945622
958649	4	https://www.ncbi.nlm.nih.gov/gene/?term=958649
945432	4	https://www.ncbi.nlm.nih.gov/gene/?term=945432
948577	4	https://www.ncbi.nlm.nih.gov/gene/?term=948577
948038	4	https://www.ncbi.nlm.nih.gov/gene/?term=948038
948883	4	https://www.ncbi.nlm.nih.gov/gene/?term=948883
946767	4	https://www.ncbi.nlm.nih.gov/gene/?term=946767
944944	4	https://www.ncbi.nlm.nih.gov/gene/?term=944944
946089	4	https://www.ncbi.nlm.nih.gov/gene/?term=946089
945346	4	https://www.ncbi.nlm.nih.gov/gene/?term=945346
945979	4	https://www.ncbi.nlm.nih.gov/gene/?term=945979
947718	4	https://www.ncbi.nlm.nih.gov/gene/?term=947718
944852	4	https://www.ncbi.nlm.nih.gov/gene/?term=944852
947976	4	https://www.ncbi.nlm.nih.gov/gene/?term=947976
944883	4	https://www.ncbi.nlm.nih.gov/gene/?term=944883
1040338	4	https://www.ncbi.nlm.nih.gov/gene/?term=1040338
945433	4	https://www.ncbi.nlm.nih.gov/gene/?term=945433
946977	4	https://www.ncbi.nlm.nih.gov/gene/?term=946977
947135	4	https://www.ncbi.nlm.nih.gov/gene/?term=947135
944886	4	https://www.ncbi.nlm.nih.gov/gene/?term=944886
944901	4	https://www.ncbi.nlm.nih.gov/gene/?term=944901
947382	4	https://www.ncbi.nlm.nih.gov/gene/?term=947382
946559	4	https://www.ncbi.nlm.nih.gov/gene/?term=946559
948798	4	https://www.ncbi.nlm.nih.gov/gene/?term=948798
945846	4	https://www.ncbi.nlm.nih.gov/gene/?term=945846
949020	4	https://www.ncbi.nlm.nih.gov/gene/?term=949020
948654	4	https://www.ncbi.nlm.nih.gov/gene/?term=948654
948571	4	https://www.ncbi.nlm.nih.gov/gene/?term=948571
945686	4	https://www.ncbi.nlm.nih.gov/gene/?term=945686
944795	4	https://www.ncbi.nlm.nih.gov/gene/?term=944795
946829	4	https://www.ncbi.nlm.nih.gov/gene/?term=946829
946576	4	https://www.ncbi.nlm.nih.gov/gene/?term=946576
948755	4	https://www.ncbi.nlm.nih.gov/gene/?term=948755
945515	4	https://www.ncbi.nlm.nih.gov/gene/?term=945515
960232	4	https://www.ncbi.nlm.nih.gov/gene/?term=960232
945605	4	https://www.ncbi.nlm.nih.gov/gene/?term=945605
947972	4	https://www.ncbi.nlm.nih.gov/gene/?term=947972
948757	4	https://www.ncbi.nlm.nih.gov/gene/?term=948757
947851	4	https://www.ncbi.nlm.nih.gov/gene/?term=947851
947604	4	https://www.ncbi.nlm.nih.gov/gene/?term=947604
945545	4	https://www.ncbi.nlm.nih.gov/gene/?term=945545
948392	4	https://www.ncbi.nlm.nih.gov/gene/?term=948392
946995	4	https://www.ncbi.nlm.nih.gov/gene/?term=946995
947702	4	https://www.ncbi.nlm.nih.gov/gene/?term=947702
947668	4	https://www.ncbi.nlm.nih.gov/gene/?term=947668
948297	4	https://www.ncbi.nlm.nih.gov/gene/?term=948297
945574	4	https://www.ncbi.nlm.nih.gov/gene/?term=945574
945283	4	https://www.ncbi.nlm.nih.gov/gene/?term=945283
945468	4	https://www.ncbi.nlm.nih.gov/gene/?term=945468
945066	4	https://www.ncbi.nlm.nih.gov/gene/?term=945066
948634	4	https://www.ncbi.nlm.nih.gov/gene/?term=948634
947910	4	https://www.ncbi.nlm.nih.gov/gene/?term=947910
946540	4	https://www.ncbi.nlm.nih.gov/gene/?term=946540
948646	4	https://www.ncbi.nlm.nih.gov/gene/?term=948646
947632	4	https://www.ncbi.nlm.nih.gov/gene/?term=947632
948037	4	https://www.ncbi.nlm.nih.gov/gene/?term=948037
945074	4	https://www.ncbi.nlm.nih.gov/gene/?term=945074
948843	4	https://www.ncbi.nlm.nih.gov/gene/?term=948843
948492	4	https://www.ncbi.nlm.nih.gov/gene/?term=948492
946713	4	https://www.ncbi.nlm.nih.gov/gene/?term=946713
947038	4	https://www.ncbi.nlm.nih.gov/gene/?term=947038
946478	4	https://www.ncbi.nlm.nih.gov/gene/?term=946478
945830	4	https://www.ncbi.nlm.nih.gov/gene/?term=945830
946959	4	https://www.ncbi.nlm.nih.gov/gene/?term=946959
944964	4	https://www.ncbi.nlm.nih.gov/gene/?term=944964
945998	4	https://www.ncbi.nlm.nih.gov/gene/?term=945998
945034	4	https://www.ncbi.nlm.nih.gov/gene/?term=945034
948421	4	https://www.ncbi.nlm.nih.gov/gene/?term=948421
945479	4	https://www.ncbi.nlm.nih.gov/gene/?term=945479
945969	4	https://www.ncbi.nlm.nih.gov/gene/?term=945969
946486	4	https://www.ncbi.nlm.nih.gov/gene/?term=946486
948834	4	https://www.ncbi.nlm.nih.gov/gene/?term=948834
944753	3	https://www.ncbi.nlm.nih.gov/gene/?term=944753
945282	3	https://www.ncbi.nlm.nih.gov/gene/?term=945282
945394	3	https://www.ncbi.nlm.nih.gov/gene/?term=945394
946138	3	https://www.ncbi.nlm.nih.gov/gene/?term=946138
946160	3	https://www.ncbi.nlm.nih.gov/gene/?term=946160
947119	3	https://www.ncbi.nlm.nih.gov/gene/?term=947119
912885	3	https://www.ncbi.nlm.nih.gov/gene/?term=912885
948638	3	https://www.ncbi.nlm.nih.gov/gene/?term=948638
947597	3	https://www.ncbi.nlm.nih.gov/gene/?term=947597
945224	3	https://www.ncbi.nlm.nih.gov/gene/?term=945224
948053	3	https://www.ncbi.nlm.nih.gov/gene/?term=948053
1037881	3	https://www.ncbi.nlm.nih.gov/gene/?term=1037881
946855	3	https://www.ncbi.nlm.nih.gov/gene/?term=946855
946926	3	https://www.ncbi.nlm.nih.gov/gene/?term=946926
946675	3	https://www.ncbi.nlm.nih.gov/gene/?term=946675
916855	3	https://www.ncbi.nlm.nih.gov/gene/?term=916855
944878	3	https://www.ncbi.nlm.nih.gov/gene/?term=944878
947389	3	https://www.ncbi.nlm.nih.gov/gene/?term=947389
946075	3	https://www.ncbi.nlm.nih.gov/gene/?term=946075
946874	3	https://www.ncbi.nlm.nih.gov/gene/?term=946874
948534	3	https://www.ncbi.nlm.nih.gov/gene/?term=948534
948667	3	https://www.ncbi.nlm.nih.gov/gene/?term=948667
946105	3	https://www.ncbi.nlm.nih.gov/gene/?term=946105
948351	3	https://www.ncbi.nlm.nih.gov/gene/?term=948351
949085	3	https://www.ncbi.nlm.nih.gov/gene/?term=949085
948379	3	https://www.ncbi.nlm.nih.gov/gene/?term=948379
946837	3	https://www.ncbi.nlm.nih.gov/gene/?term=946837
4056033	3	https://www.ncbi.nlm.nih.gov/gene/?term=4056033
948621	3	https://www.ncbi.nlm.nih.gov/gene/?term=948621
1036666	3	https://www.ncbi.nlm.nih.gov/gene/?term=1036666
945954	3	https://www.ncbi.nlm.nih.gov/gene/?term=945954
946118	3	https://www.ncbi.nlm.nih.gov/gene/?term=946118
945675	3	https://www.ncbi.nlm.nih.gov/gene/?term=945675
945068	3	https://www.ncbi.nlm.nih.gov/gene/?term=945068
948291	3	https://www.ncbi.nlm.nih.gov/gene/?term=948291
946038	3	https://www.ncbi.nlm.nih.gov/gene/?term=946038
914000	3	https://www.ncbi.nlm.nih.gov/gene/?term=914000
946970	3	https://www.ncbi.nlm.nih.gov/gene/?term=946970
948670	3	https://www.ncbi.nlm.nih.gov/gene/?term=948670
948176	3	https://www.ncbi.nlm.nih.gov/gene/?term=948176
948774	3	https://www.ncbi.nlm.nih.gov/gene/?term=948774
944926	3	https://www.ncbi.nlm.nih.gov/gene/?term=944926
946737	3	https://www.ncbi.nlm.nih.gov/gene/?term=946737
947433	3	https://www.ncbi.nlm.nih.gov/gene/?term=947433
958804	3	https://www.ncbi.nlm.nih.gov/gene/?term=958804
948338	3	https://www.ncbi.nlm.nih.gov/gene/?term=948338
948666	3	https://www.ncbi.nlm.nih.gov/gene/?term=948666
948074	3	https://www.ncbi.nlm.nih.gov/gene/?term=948074
945223	3	https://www.ncbi.nlm.nih.gov/gene/?term=945223
944889	3	https://www.ncbi.nlm.nih.gov/gene/?term=944889
946590	3	https://www.ncbi.nlm.nih.gov/gene/?term=946590
945417	3	https://www.ncbi.nlm.nih.gov/gene/?term=945417
946029	3	https://www.ncbi.nlm.nih.gov/gene/?term=946029
945172	3	https://www.ncbi.nlm.nih.gov/gene/?term=945172
949089	3	https://www.ncbi.nlm.nih.gov/gene/?term=949089
946876	3	https://www.ncbi.nlm.nih.gov/gene/?term=946876
946574	3	https://www.ncbi.nlm.nih.gov/gene/?term=946574
948615	3	https://www.ncbi.nlm.nih.gov/gene/?term=948615
948900	3	https://www.ncbi.nlm.nih.gov/gene/?term=948900
945445	3	https://www.ncbi.nlm.nih.gov/gene/?term=945445
946936	3	https://www.ncbi.nlm.nih.gov/gene/?term=946936
946166	3	https://www.ncbi.nlm.nih.gov/gene/?term=946166
945696	3	https://www.ncbi.nlm.nih.gov/gene/?term=945696
945544	3	https://www.ncbi.nlm.nih.gov/gene/?term=945544
946293	3	https://www.ncbi.nlm.nih.gov/gene/?term=946293
948445	3	https://www.ncbi.nlm.nih.gov/gene/?term=948445
946984	3	https://www.ncbi.nlm.nih.gov/gene/?term=946984
945413	3	https://www.ncbi.nlm.nih.gov/gene/?term=945413
944830	3	https://www.ncbi.nlm.nih.gov/gene/?term=944830
945682	3	https://www.ncbi.nlm.nih.gov/gene/?term=945682
948817	3	https://www.ncbi.nlm.nih.gov/gene/?term=948817
947788	3	https://www.ncbi.nlm.nih.gov/gene/?term=947788
947699	3	https://www.ncbi.nlm.nih.gov/gene/?term=947699
947488	3	https://www.ncbi.nlm.nih.gov/gene/?term=947488
948836	3	https://www.ncbi.nlm.nih.gov/gene/?term=948836
947462	3	https://www.ncbi.nlm.nih.gov/gene/?term=947462
961362	3	https://www.ncbi.nlm.nih.gov/gene/?term=961362
948381	3	https://www.ncbi.nlm.nih.gov/gene/?term=948381
946684	3	https://www.ncbi.nlm.nih.gov/gene/?term=946684
960633	3	https://www.ncbi.nlm.nih.gov/gene/?term=960633
945885	3	https://www.ncbi.nlm.nih.gov/gene/?term=945885
948389	3	https://www.ncbi.nlm.nih.gov/gene/?term=948389
1037826	3	https://www.ncbi.nlm.nih.gov/gene/?term=1037826
948645	3	https://www.ncbi.nlm.nih.gov/gene/?term=948645
944827	3	https://www.ncbi.nlm.nih.gov/gene/?term=944827
945512	3	https://www.ncbi.nlm.nih.gov/gene/?term=945512
945150	3	https://www.ncbi.nlm.nih.gov/gene/?term=945150
946016	3	https://www.ncbi.nlm.nih.gov/gene/?term=946016
947304	3	https://www.ncbi.nlm.nih.gov/gene/?term=947304
946145	3	https://www.ncbi.nlm.nih.gov/gene/?term=946145
945952	3	https://www.ncbi.nlm.nih.gov/gene/?term=945952
947968	3	https://www.ncbi.nlm.nih.gov/gene/?term=947968
948794	3	https://www.ncbi.nlm.nih.gov/gene/?term=948794
958375	3	https://www.ncbi.nlm.nih.gov/gene/?term=958375
947912	3	https://www.ncbi.nlm.nih.gov/gene/?term=947912
946682	3	https://www.ncbi.nlm.nih.gov/gene/?term=946682
946491	3	https://www.ncbi.nlm.nih.gov/gene/?term=946491
916392	3	https://www.ncbi.nlm.nih.gov/gene/?term=916392
956871	3	https://www.ncbi.nlm.nih.gov/gene/?term=956871
946679	3	https://www.ncbi.nlm.nih.gov/gene/?term=946679
946393	3	https://www.ncbi.nlm.nih.gov/gene/?term=946393
914525	3	https://www.ncbi.nlm.nih.gov/gene/?term=914525
947615	3	https://www.ncbi.nlm.nih.gov/gene/?term=947615
948378	3	https://www.ncbi.nlm.nih.gov/gene/?term=948378
947065	3	https://www.ncbi.nlm.nih.gov/gene/?term=947065
944832	3	https://www.ncbi.nlm.nih.gov/gene/?term=944832
948403	3	https://www.ncbi.nlm.nih.gov/gene/?term=948403
947346	3	https://www.ncbi.nlm.nih.gov/gene/?term=947346
948644	3	https://www.ncbi.nlm.nih.gov/gene/?term=948644
945290	3	https://www.ncbi.nlm.nih.gov/gene/?term=945290
945165	3	https://www.ncbi.nlm.nih.gov/gene/?term=945165
948782	3	https://www.ncbi.nlm.nih.gov/gene/?term=948782
948005	3	https://www.ncbi.nlm.nih.gov/gene/?term=948005
945757	3	https://www.ncbi.nlm.nih.gov/gene/?term=945757
944811	3	https://www.ncbi.nlm.nih.gov/gene/?term=944811
959979	3	https://www.ncbi.nlm.nih.gov/gene/?term=959979
1037173	3	https://www.ncbi.nlm.nih.gov/gene/?term=1037173
946484	3	https://www.ncbi.nlm.nih.gov/gene/?term=946484
945389	3	https://www.ncbi.nlm.nih.gov/gene/?term=945389
945894	3	https://www.ncbi.nlm.nih.gov/gene/?term=945894
947670	3	https://www.ncbi.nlm.nih.gov/gene/?term=947670
947148	3	https://www.ncbi.nlm.nih.gov/gene/?term=947148
947507	3	https://www.ncbi.nlm.nih.gov/gene/?term=947507
948547	3	https://www.ncbi.nlm.nih.gov/gene/?term=948547
947473	3	https://www.ncbi.nlm.nih.gov/gene/?term=947473
958053	3	https://www.ncbi.nlm.nih.gov/gene/?term=958053
947524	3	https://www.ncbi.nlm.nih.gov/gene/?term=947524
947970	3	https://www.ncbi.nlm.nih.gov/gene/?term=947970
959298	3	https://www.ncbi.nlm.nih.gov/gene/?term=959298
946004	3	https://www.ncbi.nlm.nih.gov/gene/?term=946004
945748	3	https://www.ncbi.nlm.nih.gov/gene/?term=945748
946330	3	https://www.ncbi.nlm.nih.gov/gene/?term=946330
914216	3	https://www.ncbi.nlm.nih.gov/gene/?term=914216
948906	3	https://www.ncbi.nlm.nih.gov/gene/?term=948906
946304	3	https://www.ncbi.nlm.nih.gov/gene/?term=946304
946854	3	https://www.ncbi.nlm.nih.gov/gene/?term=946854
946278	3	https://www.ncbi.nlm.nih.gov/gene/?term=946278
947395	3	https://www.ncbi.nlm.nih.gov/gene/?term=947395
948647	3	https://www.ncbi.nlm.nih.gov/gene/?term=948647
945117	3	https://www.ncbi.nlm.nih.gov/gene/?term=945117
946130	3	https://www.ncbi.nlm.nih.gov/gene/?term=946130
945746	3	https://www.ncbi.nlm.nih.gov/gene/?term=945746
948017	3	https://www.ncbi.nlm.nih.gov/gene/?term=948017
961782	3	https://www.ncbi.nlm.nih.gov/gene/?term=961782
948586	3	https://www.ncbi.nlm.nih.gov/gene/?term=948586
946438	3	https://www.ncbi.nlm.nih.gov/gene/?term=946438
946315	3	https://www.ncbi.nlm.nih.gov/gene/?term=946315
947875	3	https://www.ncbi.nlm.nih.gov/gene/?term=947875
947756	3	https://www.ncbi.nlm.nih.gov/gene/?term=947756
949042	3	https://www.ncbi.nlm.nih.gov/gene/?term=949042
948549	3	https://www.ncbi.nlm.nih.gov/gene/?term=948549
948922	3	https://www.ncbi.nlm.nih.gov/gene/?term=948922
947532	3	https://www.ncbi.nlm.nih.gov/gene/?term=947532
947223	3	https://www.ncbi.nlm.nih.gov/gene/?term=947223
946205	3	https://www.ncbi.nlm.nih.gov/gene/?term=946205
945054	3	https://www.ncbi.nlm.nih.gov/gene/?term=945054
947616	3	https://www.ncbi.nlm.nih.gov/gene/?term=947616
948008	3	https://www.ncbi.nlm.nih.gov/gene/?term=948008
947469	3	https://www.ncbi.nlm.nih.gov/gene/?term=947469
945572	3	https://www.ncbi.nlm.nih.gov/gene/?term=945572
947049	3	https://www.ncbi.nlm.nih.gov/gene/?term=947049
945680	3	https://www.ncbi.nlm.nih.gov/gene/?term=945680
945293	3	https://www.ncbi.nlm.nih.gov/gene/?term=945293
945228	3	https://www.ncbi.nlm.nih.gov/gene/?term=945228
947967	3	https://www.ncbi.nlm.nih.gov/gene/?term=947967
948025	3	https://www.ncbi.nlm.nih.gov/gene/?term=948025
945144	3	https://www.ncbi.nlm.nih.gov/gene/?term=945144
945797	3	https://www.ncbi.nlm.nih.gov/gene/?term=945797
947916	3	https://www.ncbi.nlm.nih.gov/gene/?term=947916
946843	3	https://www.ncbi.nlm.nih.gov/gene/?term=946843
946402	3	https://www.ncbi.nlm.nih.gov/gene/?term=946402
947574	3	https://www.ncbi.nlm.nih.gov/gene/?term=947574
946291	3	https://www.ncbi.nlm.nih.gov/gene/?term=946291
945421	3	https://www.ncbi.nlm.nih.gov/gene/?term=945421
944859	3	https://www.ncbi.nlm.nih.gov/gene/?term=944859
946535	3	https://www.ncbi.nlm.nih.gov/gene/?term=946535
946847	3	https://www.ncbi.nlm.nih.gov/gene/?term=946847
944806	3	https://www.ncbi.nlm.nih.gov/gene/?term=944806
947557	3	https://www.ncbi.nlm.nih.gov/gene/?term=947557
949125	3	https://www.ncbi.nlm.nih.gov/gene/?term=949125
947674	3	https://www.ncbi.nlm.nih.gov/gene/?term=947674
948776	3	https://www.ncbi.nlm.nih.gov/gene/?term=948776
947386	3	https://www.ncbi.nlm.nih.gov/gene/?term=947386
947426	3	https://www.ncbi.nlm.nih.gov/gene/?term=947426
948122	3	https://www.ncbi.nlm.nih.gov/gene/?term=948122
947183	3	https://www.ncbi.nlm.nih.gov/gene/?term=947183
945273	3	https://www.ncbi.nlm.nih.gov/gene/?term=945273
947766	3	https://www.ncbi.nlm.nih.gov/gene/?term=947766
1037831	3	https://www.ncbi.nlm.nih.gov/gene/?term=1037831
1035887	3	https://www.ncbi.nlm.nih.gov/gene/?term=1035887
948010	3	https://www.ncbi.nlm.nih.gov/gene/?term=948010
946665	3	https://www.ncbi.nlm.nih.gov/gene/?term=946665
945135	3	https://www.ncbi.nlm.nih.gov/gene/?term=945135
947559	3	https://www.ncbi.nlm.nih.gov/gene/?term=947559
946549	3	https://www.ncbi.nlm.nih.gov/gene/?term=946549
947380	3	https://www.ncbi.nlm.nih.gov/gene/?term=947380
945913	3	https://www.ncbi.nlm.nih.gov/gene/?term=945913
948520	3	https://www.ncbi.nlm.nih.gov/gene/?term=948520
948335	3	https://www.ncbi.nlm.nih.gov/gene/?term=948335
1038304	3	https://www.ncbi.nlm.nih.gov/gene/?term=1038304
945518	3	https://www.ncbi.nlm.nih.gov/gene/?term=945518
947166	3	https://www.ncbi.nlm.nih.gov/gene/?term=947166
946370	3	https://www.ncbi.nlm.nih.gov/gene/?term=946370
946858	3	https://www.ncbi.nlm.nih.gov/gene/?term=946858
946001	3	https://www.ncbi.nlm.nih.gov/gene/?term=946001
916769	3	https://www.ncbi.nlm.nih.gov/gene/?term=916769
946916	3	https://www.ncbi.nlm.nih.gov/gene/?term=946916
957314	3	https://www.ncbi.nlm.nih.gov/gene/?term=957314
946054	3	https://www.ncbi.nlm.nih.gov/gene/?term=946054
947069	3	https://www.ncbi.nlm.nih.gov/gene/?term=947069
946047	3	https://www.ncbi.nlm.nih.gov/gene/?term=946047
948712	3	https://www.ncbi.nlm.nih.gov/gene/?term=948712
948105	3	https://www.ncbi.nlm.nih.gov/gene/?term=948105
946678	3	https://www.ncbi.nlm.nih.gov/gene/?term=946678
945902	3	https://www.ncbi.nlm.nih.gov/gene/?term=945902
946405	3	https://www.ncbi.nlm.nih.gov/gene/?term=946405
948563	3	https://www.ncbi.nlm.nih.gov/gene/?term=948563
915279	3	https://www.ncbi.nlm.nih.gov/gene/?term=915279
946065	3	https://www.ncbi.nlm.nih.gov/gene/?term=946065
947671	3	https://www.ncbi.nlm.nih.gov/gene/?term=947671
946571	3	https://www.ncbi.nlm.nih.gov/gene/?term=946571
947725	3	https://www.ncbi.nlm.nih.gov/gene/?term=947725
1035082	3	https://www.ncbi.nlm.nih.gov/gene/?term=1035082
960449	3	https://www.ncbi.nlm.nih.gov/gene/?term=960449
948820	3	https://www.ncbi.nlm.nih.gov/gene/?term=948820
948285	3	https://www.ncbi.nlm.nih.gov/gene/?term=948285
945206	3	https://www.ncbi.nlm.nih.gov/gene/?term=945206
947097	3	https://www.ncbi.nlm.nih.gov/gene/?term=947097
946483	3	https://www.ncbi.nlm.nih.gov/gene/?term=946483
948879	3	https://www.ncbi.nlm.nih.gov/gene/?term=948879
948612	3	https://www.ncbi.nlm.nih.gov/gene/?term=948612
948407	3	https://www.ncbi.nlm.nih.gov/gene/?term=948407
945539	3	https://www.ncbi.nlm.nih.gov/gene/?term=945539
946757	3	https://www.ncbi.nlm.nih.gov/gene/?term=946757
946079	3	https://www.ncbi.nlm.nih.gov/gene/?term=946079
948518	3	https://www.ncbi.nlm.nih.gov/gene/?term=948518
948895	3	https://www.ncbi.nlm.nih.gov/gene/?term=948895
948423	3	https://www.ncbi.nlm.nih.gov/gene/?term=948423
945740	3	https://www.ncbi.nlm.nih.gov/gene/?term=945740
949011	3	https://www.ncbi.nlm.nih.gov/gene/?term=949011
947943	3	https://www.ncbi.nlm.nih.gov/gene/?term=947943
947158	3	https://www.ncbi.nlm.nih.gov/gene/?term=947158
946282	3	https://www.ncbi.nlm.nih.gov/gene/?term=946282
948409	3	https://www.ncbi.nlm.nih.gov/gene/?term=948409
948171	3	https://www.ncbi.nlm.nih.gov/gene/?term=948171
947764	3	https://www.ncbi.nlm.nih.gov/gene/?term=947764
917339	3	https://www.ncbi.nlm.nih.gov/gene/?term=917339
948323	3	https://www.ncbi.nlm.nih.gov/gene/?term=948323
945701	3	https://www.ncbi.nlm.nih.gov/gene/?term=945701
1035434	3	https://www.ncbi.nlm.nih.gov/gene/?term=1035434
945597	3	https://www.ncbi.nlm.nih.gov/gene/?term=945597
947834	3	https://www.ncbi.nlm.nih.gov/gene/?term=947834
948352	3	https://www.ncbi.nlm.nih.gov/gene/?term=948352
946011	3	https://www.ncbi.nlm.nih.gov/gene/?term=946011
946955	3	https://www.ncbi.nlm.nih.gov/gene/?term=946955
949062	3	https://www.ncbi.nlm.nih.gov/gene/?term=949062
949036	3	https://www.ncbi.nlm.nih.gov/gene/?term=949036
946343	3	https://www.ncbi.nlm.nih.gov/gene/?term=946343
946157	3	https://www.ncbi.nlm.nih.gov/gene/?term=946157
959289	3	https://www.ncbi.nlm.nih.gov/gene/?term=959289
945917	3	https://www.ncbi.nlm.nih.gov/gene/?term=945917
945555	3	https://www.ncbi.nlm.nih.gov/gene/?term=945555
948438	3	https://www.ncbi.nlm.nih.gov/gene/?term=948438
944782	3	https://www.ncbi.nlm.nih.gov/gene/?term=944782
946041	3	https://www.ncbi.nlm.nih.gov/gene/?term=946041
912777	3	https://www.ncbi.nlm.nih.gov/gene/?term=912777
948240	3	https://www.ncbi.nlm.nih.gov/gene/?term=948240
946031	3	https://www.ncbi.nlm.nih.gov/gene/?term=946031
947082	3	https://www.ncbi.nlm.nih.gov/gene/?term=947082
947866	3	https://www.ncbi.nlm.nih.gov/gene/?term=947866
946516	3	https://www.ncbi.nlm.nih.gov/gene/?term=946516
947290	3	https://www.ncbi.nlm.nih.gov/gene/?term=947290
946409	3	https://www.ncbi.nlm.nih.gov/gene/?term=946409
949126	3	https://www.ncbi.nlm.nih.gov/gene/?term=949126
945644	3	https://www.ncbi.nlm.nih.gov/gene/?term=945644
946403	3	https://www.ncbi.nlm.nih.gov/gene/?term=946403
946074	3	https://www.ncbi.nlm.nih.gov/gene/?term=946074
946069	3	https://www.ncbi.nlm.nih.gov/gene/?term=946069
1036704	3	https://www.ncbi.nlm.nih.gov/gene/?term=1036704
947605	3	https://www.ncbi.nlm.nih.gov/gene/?term=947605
948860	3	https://www.ncbi.nlm.nih.gov/gene/?term=948860
946455	3	https://www.ncbi.nlm.nih.gov/gene/?term=946455
948781	3	https://www.ncbi.nlm.nih.gov/gene/?term=948781
946161	3	https://www.ncbi.nlm.nih.gov/gene/?term=946161
948688	3	https://www.ncbi.nlm.nih.gov/gene/?term=948688
948461	3	https://www.ncbi.nlm.nih.gov/gene/?term=948461
946367	3	https://www.ncbi.nlm.nih.gov/gene/?term=946367
948536	3	https://www.ncbi.nlm.nih.gov/gene/?term=948536
945695	3	https://www.ncbi.nlm.nih.gov/gene/?term=945695
946719	3	https://www.ncbi.nlm.nih.gov/gene/?term=946719
947761	3	https://www.ncbi.nlm.nih.gov/gene/?term=947761
946961	3	https://www.ncbi.nlm.nih.gov/gene/?term=946961
945376	3	https://www.ncbi.nlm.nih.gov/gene/?term=945376
947441	3	https://www.ncbi.nlm.nih.gov/gene/?term=947441
945058	3	https://www.ncbi.nlm.nih.gov/gene/?term=945058
946623	3	https://www.ncbi.nlm.nih.gov/gene/?term=946623
947189	3	https://www.ncbi.nlm.nih.gov/gene/?term=947189
947445	3	https://www.ncbi.nlm.nih.gov/gene/?term=947445
947913	3	https://www.ncbi.nlm.nih.gov/gene/?term=947913
948793	3	https://www.ncbi.nlm.nih.gov/gene/?term=948793
946692	3	https://www.ncbi.nlm.nih.gov/gene/?term=946692
945038	3	https://www.ncbi.nlm.nih.gov/gene/?term=945038
947716	3	https://www.ncbi.nlm.nih.gov/gene/?term=947716
947434	3	https://www.ncbi.nlm.nih.gov/gene/?term=947434
960000	3	https://www.ncbi.nlm.nih.gov/gene/?term=960000
947485	3	https://www.ncbi.nlm.nih.gov/gene/?term=947485
961629	3	https://www.ncbi.nlm.nih.gov/gene/?term=961629
947780	3	https://www.ncbi.nlm.nih.gov/gene/?term=947780
946572	3	https://www.ncbi.nlm.nih.gov/gene/?term=946572
945654	3	https://www.ncbi.nlm.nih.gov/gene/?term=945654
947983	3	https://www.ncbi.nlm.nih.gov/gene/?term=947983
945638	3	https://www.ncbi.nlm.nih.gov/gene/?term=945638
947028	3	https://www.ncbi.nlm.nih.gov/gene/?term=947028
944968	3	https://www.ncbi.nlm.nih.gov/gene/?term=944968
944750	3	https://www.ncbi.nlm.nih.gov/gene/?term=944750
1037067	3	https://www.ncbi.nlm.nih.gov/gene/?term=1037067
945768	3	https://www.ncbi.nlm.nih.gov/gene/?term=945768
945148	3	https://www.ncbi.nlm.nih.gov/gene/?term=945148
947124	3	https://www.ncbi.nlm.nih.gov/gene/?term=947124
1038085	3	https://www.ncbi.nlm.nih.gov/gene/?term=1038085
946697	3	https://www.ncbi.nlm.nih.gov/gene/?term=946697
947214	3	https://www.ncbi.nlm.nih.gov/gene/?term=947214
945328	3	https://www.ncbi.nlm.nih.gov/gene/?term=945328
1039372	3	https://www.ncbi.nlm.nih.gov/gene/?term=1039372
944836	3	https://www.ncbi.nlm.nih.gov/gene/?term=944836
947450	3	https://www.ncbi.nlm.nih.gov/gene/?term=947450
948573	3	https://www.ncbi.nlm.nih.gov/gene/?term=948573
947950	3	https://www.ncbi.nlm.nih.gov/gene/?term=947950
947316	3	https://www.ncbi.nlm.nih.gov/gene/?term=947316
947034	3	https://www.ncbi.nlm.nih.gov/gene/?term=947034
948845	3	https://www.ncbi.nlm.nih.gov/gene/?term=948845
945000	3	https://www.ncbi.nlm.nih.gov/gene/?term=945000
944793	3	https://www.ncbi.nlm.nih.gov/gene/?term=944793
947270	3	https://www.ncbi.nlm.nih.gov/gene/?term=947270
945099	3	https://www.ncbi.nlm.nih.gov/gene/?term=945099
947026	3	https://www.ncbi.nlm.nih.gov/gene/?term=947026
946276	3	https://www.ncbi.nlm.nih.gov/gene/?term=946276
945429	3	https://www.ncbi.nlm.nih.gov/gene/?term=945429
947503	3	https://www.ncbi.nlm.nih.gov/gene/?term=947503
945023	3	https://www.ncbi.nlm.nih.gov/gene/?term=945023
946750	3	https://www.ncbi.nlm.nih.gov/gene/?term=946750
945341	3	https://www.ncbi.nlm.nih.gov/gene/?term=945341
944749	3	https://www.ncbi.nlm.nih.gov/gene/?term=944749
948528	3	https://www.ncbi.nlm.nih.gov/gene/?term=948528
913788	3	https://www.ncbi.nlm.nih.gov/gene/?term=913788
946127	3	https://www.ncbi.nlm.nih.gov/gene/?term=946127
949040	3	https://www.ncbi.nlm.nih.gov/gene/?term=949040
945214	3	https://www.ncbi.nlm.nih.gov/gene/?term=945214
945175	3	https://www.ncbi.nlm.nih.gov/gene/?term=945175
958035	3	https://www.ncbi.nlm.nih.gov/gene/?term=958035
947455	3	https://www.ncbi.nlm.nih.gov/gene/?term=947455
948680	3	https://www.ncbi.nlm.nih.gov/gene/?term=948680
944949	3	https://www.ncbi.nlm.nih.gov/gene/?term=944949
944947	3	https://www.ncbi.nlm.nih.gov/gene/?term=944947
945388	3	https://www.ncbi.nlm.nih.gov/gene/?term=945388
947376	3	https://www.ncbi.nlm.nih.gov/gene/?term=947376
945149	3	https://www.ncbi.nlm.nih.gov/gene/?term=945149
948355	3	https://www.ncbi.nlm.nih.gov/gene/?term=948355
947169	3	https://www.ncbi.nlm.nih.gov/gene/?term=947169
947774	3	https://www.ncbi.nlm.nih.gov/gene/?term=947774
947895	3	https://www.ncbi.nlm.nih.gov/gene/?term=947895
948966	3	https://www.ncbi.nlm.nih.gov/gene/?term=948966
947446	3	https://www.ncbi.nlm.nih.gov/gene/?term=947446
917627	3	https://www.ncbi.nlm.nih.gov/gene/?term=917627
946580	3	https://www.ncbi.nlm.nih.gov/gene/?term=946580
947164	3	https://www.ncbi.nlm.nih.gov/gene/?term=947164
2847756	3	https://www.ncbi.nlm.nih.gov/gene/?term=2847756
946017	3	https://www.ncbi.nlm.nih.gov/gene/?term=946017
947700	3	https://www.ncbi.nlm.nih.gov/gene/?term=947700
946557	3	https://www.ncbi.nlm.nih.gov/gene/?term=946557
948627	3	https://www.ncbi.nlm.nih.gov/gene/?term=948627
947145	3	https://www.ncbi.nlm.nih.gov/gene/?term=947145
948131	3	https://www.ncbi.nlm.nih.gov/gene/?term=948131
948748	3	https://www.ncbi.nlm.nih.gov/gene/?term=948748
947457	3	https://www.ncbi.nlm.nih.gov/gene/?term=947457
947151	3	https://www.ncbi.nlm.nih.gov/gene/?term=947151
946086	3	https://www.ncbi.nlm.nih.gov/gene/?term=946086
949008	3	https://www.ncbi.nlm.nih.gov/gene/?term=949008
948703	3	https://www.ncbi.nlm.nih.gov/gene/?term=948703
948610	3	https://www.ncbi.nlm.nih.gov/gene/?term=948610
947577	3	https://www.ncbi.nlm.nih.gov/gene/?term=947577
945965	3	https://www.ncbi.nlm.nih.gov/gene/?term=945965
946903	3	https://www.ncbi.nlm.nih.gov/gene/?term=946903
944797	3	https://www.ncbi.nlm.nih.gov/gene/?term=944797
947226	3	https://www.ncbi.nlm.nih.gov/gene/?term=947226
948642	3	https://www.ncbi.nlm.nih.gov/gene/?term=948642
944742	3	https://www.ncbi.nlm.nih.gov/gene/?term=944742
916975	3	https://www.ncbi.nlm.nih.gov/gene/?term=916975
946430	3	https://www.ncbi.nlm.nih.gov/gene/?term=946430
945021	3	https://www.ncbi.nlm.nih.gov/gene/?term=945021
947324	3	https://www.ncbi.nlm.nih.gov/gene/?term=947324
948024	3	https://www.ncbi.nlm.nih.gov/gene/?term=948024
946948	3	https://www.ncbi.nlm.nih.gov/gene/?term=946948
948568	3	https://www.ncbi.nlm.nih.gov/gene/?term=948568
947177	3	https://www.ncbi.nlm.nih.gov/gene/?term=947177
949080	3	https://www.ncbi.nlm.nih.gov/gene/?term=949080
946207	3	https://www.ncbi.nlm.nih.gov/gene/?term=946207
945806	3	https://www.ncbi.nlm.nih.gov/gene/?term=945806
947935	3	https://www.ncbi.nlm.nih.gov/gene/?term=947935
945569	3	https://www.ncbi.nlm.nih.gov/gene/?term=945569
944798	3	https://www.ncbi.nlm.nih.gov/gene/?term=944798
945738	3	https://www.ncbi.nlm.nih.gov/gene/?term=945738
948363	3	https://www.ncbi.nlm.nih.gov/gene/?term=948363
945285	3	https://www.ncbi.nlm.nih.gov/gene/?term=945285
948408	3	https://www.ncbi.nlm.nih.gov/gene/?term=948408
947890	3	https://www.ncbi.nlm.nih.gov/gene/?term=947890
959908	3	https://www.ncbi.nlm.nih.gov/gene/?term=959908
946661	3	https://www.ncbi.nlm.nih.gov/gene/?term=946661
945619	3	https://www.ncbi.nlm.nih.gov/gene/?term=945619
945674	3	https://www.ncbi.nlm.nih.gov/gene/?term=945674
948529	3	https://www.ncbi.nlm.nih.gov/gene/?term=948529
946421	3	https://www.ncbi.nlm.nih.gov/gene/?term=946421
948982	3	https://www.ncbi.nlm.nih.gov/gene/?term=948982
948648	3	https://www.ncbi.nlm.nih.gov/gene/?term=948648
947311	3	https://www.ncbi.nlm.nih.gov/gene/?term=947311
948987	3	https://www.ncbi.nlm.nih.gov/gene/?term=948987
947285	3	https://www.ncbi.nlm.nih.gov/gene/?term=947285
913944	3	https://www.ncbi.nlm.nih.gov/gene/?term=913944
946175	3	https://www.ncbi.nlm.nih.gov/gene/?term=946175
947567	3	https://www.ncbi.nlm.nih.gov/gene/?term=947567
948840	3	https://www.ncbi.nlm.nih.gov/gene/?term=948840
947948	3	https://www.ncbi.nlm.nih.gov/gene/?term=947948
948357	3	https://www.ncbi.nlm.nih.gov/gene/?term=948357
945642	3	https://www.ncbi.nlm.nih.gov/gene/?term=945642
947654	3	https://www.ncbi.nlm.nih.gov/gene/?term=947654
946162	3	https://www.ncbi.nlm.nih.gov/gene/?term=946162
947572	3	https://www.ncbi.nlm.nih.gov/gene/?term=947572
944833	3	https://www.ncbi.nlm.nih.gov/gene/?term=944833
915950	3	https://www.ncbi.nlm.nih.gov/gene/?term=915950
948085	3	https://www.ncbi.nlm.nih.gov/gene/?term=948085
945147	3	https://www.ncbi.nlm.nih.gov/gene/?term=945147
947568	3	https://www.ncbi.nlm.nih.gov/gene/?term=947568
948859	3	https://www.ncbi.nlm.nih.gov/gene/?term=948859
946550	3	https://www.ncbi.nlm.nih.gov/gene/?term=946550
949043	3	https://www.ncbi.nlm.nih.gov/gene/?term=949043
1037521	3	https://www.ncbi.nlm.nih.gov/gene/?term=1037521
947089	3	https://www.ncbi.nlm.nih.gov/gene/?term=947089
946433	3	https://www.ncbi.nlm.nih.gov/gene/?term=946433
945628	3	https://www.ncbi.nlm.nih.gov/gene/?term=945628
947371	3	https://www.ncbi.nlm.nih.gov/gene/?term=947371
1036196	3	https://www.ncbi.nlm.nih.gov/gene/?term=1036196
946729	3	https://www.ncbi.nlm.nih.gov/gene/?term=946729
947133	3	https://www.ncbi.nlm.nih.gov/gene/?term=947133
945462	3	https://www.ncbi.nlm.nih.gov/gene/?term=945462
917624	3	https://www.ncbi.nlm.nih.gov/gene/?term=917624
948246	3	https://www.ncbi.nlm.nih.gov/gene/?term=948246
947003	3	https://www.ncbi.nlm.nih.gov/gene/?term=947003
945300	3	https://www.ncbi.nlm.nih.gov/gene/?term=945300
946861	3	https://www.ncbi.nlm.nih.gov/gene/?term=946861
957577	3	https://www.ncbi.nlm.nih.gov/gene/?term=957577
945470	3	https://www.ncbi.nlm.nih.gov/gene/?term=945470
947547	3	https://www.ncbi.nlm.nih.gov/gene/?term=947547
948556	3	https://www.ncbi.nlm.nih.gov/gene/?term=948556
946734	3	https://www.ncbi.nlm.nih.gov/gene/?term=946734
948226	3	https://www.ncbi.nlm.nih.gov/gene/?term=948226
949071	3	https://www.ncbi.nlm.nih.gov/gene/?term=949071
947997	3	https://www.ncbi.nlm.nih.gov/gene/?term=947997
944919	3	https://www.ncbi.nlm.nih.gov/gene/?term=944919
945661	3	https://www.ncbi.nlm.nih.gov/gene/?term=945661
946240	3	https://www.ncbi.nlm.nih.gov/gene/?term=946240
948697	3	https://www.ncbi.nlm.nih.gov/gene/?term=948697
947810	3	https://www.ncbi.nlm.nih.gov/gene/?term=947810
946567	3	https://www.ncbi.nlm.nih.gov/gene/?term=946567
945814	3	https://www.ncbi.nlm.nih.gov/gene/?term=945814
945427	3	https://www.ncbi.nlm.nih.gov/gene/?term=945427
945372	3	https://www.ncbi.nlm.nih.gov/gene/?term=945372
946217	3	https://www.ncbi.nlm.nih.gov/gene/?term=946217
947361	3	https://www.ncbi.nlm.nih.gov/gene/?term=947361
945730	3	https://www.ncbi.nlm.nih.gov/gene/?term=945730
944937	3	https://www.ncbi.nlm.nih.gov/gene/?term=944937
946543	3	https://www.ncbi.nlm.nih.gov/gene/?term=946543
946699	3	https://www.ncbi.nlm.nih.gov/gene/?term=946699
944813	3	https://www.ncbi.nlm.nih.gov/gene/?term=944813
945248	3	https://www.ncbi.nlm.nih.gov/gene/?term=945248
946566	3	https://www.ncbi.nlm.nih.gov/gene/?term=946566
948514	3	https://www.ncbi.nlm.nih.gov/gene/?term=948514
945190	3	https://www.ncbi.nlm.nih.gov/gene/?term=945190
946482	3	https://www.ncbi.nlm.nih.gov/gene/?term=946482
947861	3	https://www.ncbi.nlm.nih.gov/gene/?term=947861
945899	3	https://www.ncbi.nlm.nih.gov/gene/?term=945899
945541	3	https://www.ncbi.nlm.nih.gov/gene/?term=945541
944862	3	https://www.ncbi.nlm.nih.gov/gene/?term=944862
948455	3	https://www.ncbi.nlm.nih.gov/gene/?term=948455
946931	3	https://www.ncbi.nlm.nih.gov/gene/?term=946931
945953	3	https://www.ncbi.nlm.nih.gov/gene/?term=945953
949005	3	https://www.ncbi.nlm.nih.gov/gene/?term=949005
948533	3	https://www.ncbi.nlm.nih.gov/gene/?term=948533
913159	3	https://www.ncbi.nlm.nih.gov/gene/?term=913159
1036194	3	https://www.ncbi.nlm.nih.gov/gene/?term=1036194
945502	3	https://www.ncbi.nlm.nih.gov/gene/?term=945502
946508	3	https://www.ncbi.nlm.nih.gov/gene/?term=946508
946715	3	https://www.ncbi.nlm.nih.gov/gene/?term=946715
945776	3	https://www.ncbi.nlm.nih.gov/gene/?term=945776
946452	3	https://www.ncbi.nlm.nih.gov/gene/?term=946452
946778	3	https://www.ncbi.nlm.nih.gov/gene/?term=946778
945005	3	https://www.ncbi.nlm.nih.gov/gene/?term=945005
960397	3	https://www.ncbi.nlm.nih.gov/gene/?term=960397
947409	3	https://www.ncbi.nlm.nih.gov/gene/?term=947409
947472	3	https://www.ncbi.nlm.nih.gov/gene/?term=947472
914086	3	https://www.ncbi.nlm.nih.gov/gene/?term=914086
945511	3	https://www.ncbi.nlm.nih.gov/gene/?term=945511
945453	3	https://www.ncbi.nlm.nih.gov/gene/?term=945453
946722	3	https://www.ncbi.nlm.nih.gov/gene/?term=946722
946680	3	https://www.ncbi.nlm.nih.gov/gene/?term=946680
947280	3	https://www.ncbi.nlm.nih.gov/gene/?term=947280
946250	3	https://www.ncbi.nlm.nih.gov/gene/?term=946250
946281	3	https://www.ncbi.nlm.nih.gov/gene/?term=946281
946541	3	https://www.ncbi.nlm.nih.gov/gene/?term=946541
947074	3	https://www.ncbi.nlm.nih.gov/gene/?term=947074
946359	3	https://www.ncbi.nlm.nih.gov/gene/?term=946359
945118	3	https://www.ncbi.nlm.nih.gov/gene/?term=945118
944773	3	https://www.ncbi.nlm.nih.gov/gene/?term=944773
947874	3	https://www.ncbi.nlm.nih.gov/gene/?term=947874
948136	3	https://www.ncbi.nlm.nih.gov/gene/?term=948136
947767	3	https://www.ncbi.nlm.nih.gov/gene/?term=947767
946066	3	https://www.ncbi.nlm.nih.gov/gene/?term=946066
945124	3	https://www.ncbi.nlm.nih.gov/gene/?term=945124
945044	3	https://www.ncbi.nlm.nih.gov/gene/?term=945044
945609	3	https://www.ncbi.nlm.nih.gov/gene/?term=945609
946531	3	https://www.ncbi.nlm.nih.gov/gene/?term=946531
947952	3	https://www.ncbi.nlm.nih.gov/gene/?term=947952
946850	3	https://www.ncbi.nlm.nih.gov/gene/?term=946850
948561	3	https://www.ncbi.nlm.nih.gov/gene/?term=948561
945951	3	https://www.ncbi.nlm.nih.gov/gene/?term=945951
961360	3	https://www.ncbi.nlm.nih.gov/gene/?term=961360
948168	3	https://www.ncbi.nlm.nih.gov/gene/?term=948168
945960	3	https://www.ncbi.nlm.nih.gov/gene/?term=945960
948706	3	https://www.ncbi.nlm.nih.gov/gene/?term=948706
945827	3	https://www.ncbi.nlm.nih.gov/gene/?term=945827
948826	3	https://www.ncbi.nlm.nih.gov/gene/?term=948826
1036314	3	https://www.ncbi.nlm.nih.gov/gene/?term=1036314
944993	3	https://www.ncbi.nlm.nih.gov/gene/?term=944993
948530	3	https://www.ncbi.nlm.nih.gov/gene/?term=948530
947881	3	https://www.ncbi.nlm.nih.gov/gene/?term=947881
947887	3	https://www.ncbi.nlm.nih.gov/gene/?term=947887
946786	3	https://www.ncbi.nlm.nih.gov/gene/?term=946786
947740	3	https://www.ncbi.nlm.nih.gov/gene/?term=947740
945621	3	https://www.ncbi.nlm.nih.gov/gene/?term=945621
948364	3	https://www.ncbi.nlm.nih.gov/gene/?term=948364
945452	3	https://www.ncbi.nlm.nih.gov/gene/?term=945452
947708	3	https://www.ncbi.nlm.nih.gov/gene/?term=947708
948874	3	https://www.ncbi.nlm.nih.gov/gene/?term=948874
947175	3	https://www.ncbi.nlm.nih.gov/gene/?term=947175
948985	3	https://www.ncbi.nlm.nih.gov/gene/?term=948985
948581	3	https://www.ncbi.nlm.nih.gov/gene/?term=948581
948861	3	https://www.ncbi.nlm.nih.gov/gene/?term=948861
948263	3	https://www.ncbi.nlm.nih.gov/gene/?term=948263
944983	3	https://www.ncbi.nlm.nih.gov/gene/?term=944983
947663	3	https://www.ncbi.nlm.nih.gov/gene/?term=947663
948689	3	https://www.ncbi.nlm.nih.gov/gene/?term=948689
948738	3	https://www.ncbi.nlm.nih.gov/gene/?term=948738
947853	3	https://www.ncbi.nlm.nih.gov/gene/?term=947853
945268	3	https://www.ncbi.nlm.nih.gov/gene/?term=945268
946656	2	https://www.ncbi.nlm.nih.gov/gene/?term=946656
944848	2	https://www.ncbi.nlm.nih.gov/gene/?term=944848
949134	2	https://www.ncbi.nlm.nih.gov/gene/?term=949134
1038486	2	https://www.ncbi.nlm.nih.gov/gene/?term=1038486
945780	2	https://www.ncbi.nlm.nih.gov/gene/?term=945780
958195	2	https://www.ncbi.nlm.nih.gov/gene/?term=958195
945006	2	https://www.ncbi.nlm.nih.gov/gene/?term=945006
945115	2	https://www.ncbi.nlm.nih.gov/gene/?term=945115
959431	2	https://www.ncbi.nlm.nih.gov/gene/?term=959431
946517	2	https://www.ncbi.nlm.nih.gov/gene/?term=946517
949112	2	https://www.ncbi.nlm.nih.gov/gene/?term=949112
945722	2	https://www.ncbi.nlm.nih.gov/gene/?term=945722
961529	2	https://www.ncbi.nlm.nih.gov/gene/?term=961529
945354	2	https://www.ncbi.nlm.nih.gov/gene/?term=945354
947683	2	https://www.ncbi.nlm.nih.gov/gene/?term=947683
947111	2	https://www.ncbi.nlm.nih.gov/gene/?term=947111
947353	2	https://www.ncbi.nlm.nih.gov/gene/?term=947353
946969	2	https://www.ncbi.nlm.nih.gov/gene/?term=946969
1038363	2	https://www.ncbi.nlm.nih.gov/gene/?term=1038363
945443	2	https://www.ncbi.nlm.nih.gov/gene/?term=945443
946021	2	https://www.ncbi.nlm.nih.gov/gene/?term=946021
1037134	2	https://www.ncbi.nlm.nih.gov/gene/?term=1037134
945310	2	https://www.ncbi.nlm.nih.gov/gene/?term=945310
913201	2	https://www.ncbi.nlm.nih.gov/gene/?term=913201
962110	2	https://www.ncbi.nlm.nih.gov/gene/?term=962110
945138	2	https://www.ncbi.nlm.nih.gov/gene/?term=945138
947669	2	https://www.ncbi.nlm.nih.gov/gene/?term=947669
947493	2	https://www.ncbi.nlm.nih.gov/gene/?term=947493
948370	2	https://www.ncbi.nlm.nih.gov/gene/?term=948370
946775	2	https://www.ncbi.nlm.nih.gov/gene/?term=946775
945045	2	https://www.ncbi.nlm.nih.gov/gene/?term=945045
946525	2	https://www.ncbi.nlm.nih.gov/gene/?term=946525
959251	2	https://www.ncbi.nlm.nih.gov/gene/?term=959251
946553	2	https://www.ncbi.nlm.nih.gov/gene/?term=946553
949047	2	https://www.ncbi.nlm.nih.gov/gene/?term=949047
946468	2	https://www.ncbi.nlm.nih.gov/gene/?term=946468
948048	2	https://www.ncbi.nlm.nih.gov/gene/?term=948048
944918	2	https://www.ncbi.nlm.nih.gov/gene/?term=944918
945085	2	https://www.ncbi.nlm.nih.gov/gene/?term=945085
946093	2	https://www.ncbi.nlm.nih.gov/gene/?term=946093
1035056	2	https://www.ncbi.nlm.nih.gov/gene/?term=1035056
946857	2	https://www.ncbi.nlm.nih.gov/gene/?term=946857
914491	2	https://www.ncbi.nlm.nih.gov/gene/?term=914491
948084	2	https://www.ncbi.nlm.nih.gov/gene/?term=948084
947357	2	https://www.ncbi.nlm.nih.gov/gene/?term=947357
1036145	2	https://www.ncbi.nlm.nih.gov/gene/?term=1036145
960178	2	https://www.ncbi.nlm.nih.gov/gene/?term=960178
944975	2	https://www.ncbi.nlm.nih.gov/gene/?term=944975
958137	2	https://www.ncbi.nlm.nih.gov/gene/?term=958137
947696	2	https://www.ncbi.nlm.nih.gov/gene/?term=947696
959931	2	https://www.ncbi.nlm.nih.gov/gene/?term=959931
946309	2	https://www.ncbi.nlm.nih.gov/gene/?term=946309
948531	2	https://www.ncbi.nlm.nih.gov/gene/?term=948531
917432	2	https://www.ncbi.nlm.nih.gov/gene/?term=917432
945884	2	https://www.ncbi.nlm.nih.gov/gene/?term=945884
1037861	2	https://www.ncbi.nlm.nih.gov/gene/?term=1037861
945703	2	https://www.ncbi.nlm.nih.gov/gene/?term=945703
946266	2	https://www.ncbi.nlm.nih.gov/gene/?term=946266
1035435	2	https://www.ncbi.nlm.nih.gov/gene/?term=1035435
948371	2	https://www.ncbi.nlm.nih.gov/gene/?term=948371
947644	2	https://www.ncbi.nlm.nih.gov/gene/?term=947644
946762	2	https://www.ncbi.nlm.nih.gov/gene/?term=946762
958582	2	https://www.ncbi.nlm.nih.gov/gene/?term=958582
945756	2	https://www.ncbi.nlm.nih.gov/gene/?term=945756
957247	2	https://www.ncbi.nlm.nih.gov/gene/?term=957247
945343	2	https://www.ncbi.nlm.nih.gov/gene/?term=945343
948137	2	https://www.ncbi.nlm.nih.gov/gene/?term=948137
947835	2	https://www.ncbi.nlm.nih.gov/gene/?term=947835
947266	2	https://www.ncbi.nlm.nih.gov/gene/?term=947266
947276	2	https://www.ncbi.nlm.nih.gov/gene/?term=947276
916423	2	https://www.ncbi.nlm.nih.gov/gene/?term=916423
944744	2	https://www.ncbi.nlm.nih.gov/gene/?term=944744
948968	2	https://www.ncbi.nlm.nih.gov/gene/?term=948968
958529	2	https://www.ncbi.nlm.nih.gov/gene/?term=958529
944875	2	https://www.ncbi.nlm.nih.gov/gene/?term=944875
914354	2	https://www.ncbi.nlm.nih.gov/gene/?term=914354
1036743	2	https://www.ncbi.nlm.nih.gov/gene/?term=1036743
948808	2	https://www.ncbi.nlm.nih.gov/gene/?term=948808
958885	2	https://www.ncbi.nlm.nih.gov/gene/?term=958885
945434	2	https://www.ncbi.nlm.nih.gov/gene/?term=945434
946211	2	https://www.ncbi.nlm.nih.gov/gene/?term=946211
948358	2	https://www.ncbi.nlm.nih.gov/gene/?term=948358
1035734	2	https://www.ncbi.nlm.nih.gov/gene/?term=1035734
946214	2	https://www.ncbi.nlm.nih.gov/gene/?term=946214
945514	2	https://www.ncbi.nlm.nih.gov/gene/?term=945514
947734	2	https://www.ncbi.nlm.nih.gov/gene/?term=947734
946196	2	https://www.ncbi.nlm.nih.gov/gene/?term=946196
947067	2	https://www.ncbi.nlm.nih.gov/gene/?term=947067
946823	2	https://www.ncbi.nlm.nih.gov/gene/?term=946823
948142	2	https://www.ncbi.nlm.nih.gov/gene/?term=948142
947991	2	https://www.ncbi.nlm.nih.gov/gene/?term=947991
945237	2	https://www.ncbi.nlm.nih.gov/gene/?term=945237
946751	2	https://www.ncbi.nlm.nih.gov/gene/?term=946751
948158	2	https://www.ncbi.nlm.nih.gov/gene/?term=948158
946826	2	https://www.ncbi.nlm.nih.gov/gene/?term=946826
947697	2	https://www.ncbi.nlm.nih.gov/gene/?term=947697
1036783	2	https://www.ncbi.nlm.nih.gov/gene/?term=1036783
948756	2	https://www.ncbi.nlm.nih.gov/gene/?term=948756
2847705	2	https://www.ncbi.nlm.nih.gov/gene/?term=2847705
916362	2	https://www.ncbi.nlm.nih.gov/gene/?term=916362
947921	2	https://www.ncbi.nlm.nih.gov/gene/?term=947921
946400	2	https://www.ncbi.nlm.nih.gov/gene/?term=946400
958313	2	https://www.ncbi.nlm.nih.gov/gene/?term=958313
946360	2	https://www.ncbi.nlm.nih.gov/gene/?term=946360
947815	2	https://www.ncbi.nlm.nih.gov/gene/?term=947815
945904	2	https://www.ncbi.nlm.nih.gov/gene/?term=945904
947525	2	https://www.ncbi.nlm.nih.gov/gene/?term=947525
949015	2	https://www.ncbi.nlm.nih.gov/gene/?term=949015
947836	2	https://www.ncbi.nlm.nih.gov/gene/?term=947836
946408	2	https://www.ncbi.nlm.nih.gov/gene/?term=946408
946932	2	https://www.ncbi.nlm.nih.gov/gene/?term=946932
1036014	2	https://www.ncbi.nlm.nih.gov/gene/?term=1036014
945062	2	https://www.ncbi.nlm.nih.gov/gene/?term=945062
915181	2	https://www.ncbi.nlm.nih.gov/gene/?term=915181
947538	2	https://www.ncbi.nlm.nih.gov/gene/?term=947538
947393	2	https://www.ncbi.nlm.nih.gov/gene/?term=947393
947429	2	https://www.ncbi.nlm.nih.gov/gene/?term=947429
1037692	2	https://www.ncbi.nlm.nih.gov/gene/?term=1037692
947227	2	https://www.ncbi.nlm.nih.gov/gene/?term=947227
945855	2	https://www.ncbi.nlm.nih.gov/gene/?term=945855
917669	2	https://www.ncbi.nlm.nih.gov/gene/?term=917669
947963	2	https://www.ncbi.nlm.nih.gov/gene/?term=947963
947042	2	https://www.ncbi.nlm.nih.gov/gene/?term=947042
945869	2	https://www.ncbi.nlm.nih.gov/gene/?term=945869
1036645	2	https://www.ncbi.nlm.nih.gov/gene/?term=1036645
945337	2	https://www.ncbi.nlm.nih.gov/gene/?term=945337
945398	2	https://www.ncbi.nlm.nih.gov/gene/?term=945398
946112	2	https://www.ncbi.nlm.nih.gov/gene/?term=946112
946314	2	https://www.ncbi.nlm.nih.gov/gene/?term=946314
947099	2	https://www.ncbi.nlm.nih.gov/gene/?term=947099
912854	2	https://www.ncbi.nlm.nih.gov/gene/?term=912854
948380	2	https://www.ncbi.nlm.nih.gov/gene/?term=948380
948749	2	https://www.ncbi.nlm.nih.gov/gene/?term=948749
944822	2	https://www.ncbi.nlm.nih.gov/gene/?term=944822
960473	2	https://www.ncbi.nlm.nih.gov/gene/?term=960473
946894	2	https://www.ncbi.nlm.nih.gov/gene/?term=946894
1038008	2	https://www.ncbi.nlm.nih.gov/gene/?term=1038008
956827	2	https://www.ncbi.nlm.nih.gov/gene/?term=956827
944986	2	https://www.ncbi.nlm.nih.gov/gene/?term=944986
946520	2	https://www.ncbi.nlm.nih.gov/gene/?term=946520
944882	2	https://www.ncbi.nlm.nih.gov/gene/?term=944882
946301	2	https://www.ncbi.nlm.nih.gov/gene/?term=946301
945477	2	https://www.ncbi.nlm.nih.gov/gene/?term=945477
945361	2	https://www.ncbi.nlm.nih.gov/gene/?term=945361
947867	2	https://www.ncbi.nlm.nih.gov/gene/?term=947867
944788	2	https://www.ncbi.nlm.nih.gov/gene/?term=944788
948059	2	https://www.ncbi.nlm.nih.gov/gene/?term=948059
947476	2	https://www.ncbi.nlm.nih.gov/gene/?term=947476
946827	2	https://www.ncbi.nlm.nih.gov/gene/?term=946827
946009	2	https://www.ncbi.nlm.nih.gov/gene/?term=946009
946255	2	https://www.ncbi.nlm.nih.gov/gene/?term=946255
1039928	2	https://www.ncbi.nlm.nih.gov/gene/?term=1039928
946605	2	https://www.ncbi.nlm.nih.gov/gene/?term=946605
948525	2	https://www.ncbi.nlm.nih.gov/gene/?term=948525
944996	2	https://www.ncbi.nlm.nih.gov/gene/?term=944996
946350	2	https://www.ncbi.nlm.nih.gov/gene/?term=946350
945077	2	https://www.ncbi.nlm.nih.gov/gene/?term=945077
960988	2	https://www.ncbi.nlm.nih.gov/gene/?term=960988
947252	2	https://www.ncbi.nlm.nih.gov/gene/?term=947252
946078	2	https://www.ncbi.nlm.nih.gov/gene/?term=946078
945752	2	https://www.ncbi.nlm.nih.gov/gene/?term=945752
946909	2	https://www.ncbi.nlm.nih.gov/gene/?term=946909
961012	2	https://www.ncbi.nlm.nih.gov/gene/?term=961012
946221	2	https://www.ncbi.nlm.nih.gov/gene/?term=946221
945368	2	https://www.ncbi.nlm.nih.gov/gene/?term=945368
948847	2	https://www.ncbi.nlm.nih.gov/gene/?term=948847
947444	2	https://www.ncbi.nlm.nih.gov/gene/?term=947444
962089	2	https://www.ncbi.nlm.nih.gov/gene/?term=962089
947410	2	https://www.ncbi.nlm.nih.gov/gene/?term=947410
947549	2	https://www.ncbi.nlm.nih.gov/gene/?term=947549
916616	2	https://www.ncbi.nlm.nih.gov/gene/?term=916616
916355	2	https://www.ncbi.nlm.nih.gov/gene/?term=916355
959584	2	https://www.ncbi.nlm.nih.gov/gene/?term=959584
959677	2	https://www.ncbi.nlm.nih.gov/gene/?term=959677
946329	2	https://www.ncbi.nlm.nih.gov/gene/?term=946329
947932	2	https://www.ncbi.nlm.nih.gov/gene/?term=947932
959802	2	https://www.ncbi.nlm.nih.gov/gene/?term=959802
947993	2	https://www.ncbi.nlm.nih.gov/gene/?term=947993
948456	2	https://www.ncbi.nlm.nih.gov/gene/?term=948456
946588	2	https://www.ncbi.nlm.nih.gov/gene/?term=946588
949053	2	https://www.ncbi.nlm.nih.gov/gene/?term=949053
961825	2	https://www.ncbi.nlm.nih.gov/gene/?term=961825
945141	2	https://www.ncbi.nlm.nih.gov/gene/?term=945141
916493	2	https://www.ncbi.nlm.nih.gov/gene/?term=916493
946335	2	https://www.ncbi.nlm.nih.gov/gene/?term=946335
945166	2	https://www.ncbi.nlm.nih.gov/gene/?term=945166
945051	2	https://www.ncbi.nlm.nih.gov/gene/?term=945051
962083	2	https://www.ncbi.nlm.nih.gov/gene/?term=962083
945227	2	https://www.ncbi.nlm.nih.gov/gene/?term=945227
1037835	2	https://www.ncbi.nlm.nih.gov/gene/?term=1037835
948727	2	https://www.ncbi.nlm.nih.gov/gene/?term=948727
947611	2	https://www.ncbi.nlm.nih.gov/gene/?term=947611
1040056	2	https://www.ncbi.nlm.nih.gov/gene/?term=1040056
945887	2	https://www.ncbi.nlm.nih.gov/gene/?term=945887
957371	2	https://www.ncbi.nlm.nih.gov/gene/?term=957371
913884	2	https://www.ncbi.nlm.nih.gov/gene/?term=913884
914429	2	https://www.ncbi.nlm.nih.gov/gene/?term=914429
1035999	2	https://www.ncbi.nlm.nih.gov/gene/?term=1035999
947320	2	https://www.ncbi.nlm.nih.gov/gene/?term=947320
917672	2	https://www.ncbi.nlm.nih.gov/gene/?term=917672
948040	2	https://www.ncbi.nlm.nih.gov/gene/?term=948040
1035411	2	https://www.ncbi.nlm.nih.gov/gene/?term=1035411
957261	2	https://www.ncbi.nlm.nih.gov/gene/?term=957261
1035460	2	https://www.ncbi.nlm.nih.gov/gene/?term=1035460
2847710	2	https://www.ncbi.nlm.nih.gov/gene/?term=2847710
946707	2	https://www.ncbi.nlm.nih.gov/gene/?term=946707
946638	2	https://www.ncbi.nlm.nih.gov/gene/?term=946638
946381	2	https://www.ncbi.nlm.nih.gov/gene/?term=946381
959248	2	https://www.ncbi.nlm.nih.gov/gene/?term=959248
945676	2	https://www.ncbi.nlm.nih.gov/gene/?term=945676
945480	2	https://www.ncbi.nlm.nih.gov/gene/?term=945480
946063	2	https://www.ncbi.nlm.nih.gov/gene/?term=946063
945549	2	https://www.ncbi.nlm.nih.gov/gene/?term=945549
948783	2	https://www.ncbi.nlm.nih.gov/gene/?term=948783
947579	2	https://www.ncbi.nlm.nih.gov/gene/?term=947579
946704	2	https://www.ncbi.nlm.nih.gov/gene/?term=946704
1035318	2	https://www.ncbi.nlm.nih.gov/gene/?term=1035318
945136	2	https://www.ncbi.nlm.nih.gov/gene/?term=945136
948967	2	https://www.ncbi.nlm.nih.gov/gene/?term=948967
947534	2	https://www.ncbi.nlm.nih.gov/gene/?term=947534
958242	2	https://www.ncbi.nlm.nih.gov/gene/?term=958242
947442	2	https://www.ncbi.nlm.nih.gov/gene/?term=947442
947080	2	https://www.ncbi.nlm.nih.gov/gene/?term=947080
948750	2	https://www.ncbi.nlm.nih.gov/gene/?term=948750
945751	2	https://www.ncbi.nlm.nih.gov/gene/?term=945751
947437	2	https://www.ncbi.nlm.nih.gov/gene/?term=947437
945114	2	https://www.ncbi.nlm.nih.gov/gene/?term=945114
958301	2	https://www.ncbi.nlm.nih.gov/gene/?term=958301
947515	2	https://www.ncbi.nlm.nih.gov/gene/?term=947515
945245	2	https://www.ncbi.nlm.nih.gov/gene/?term=945245
944953	2	https://www.ncbi.nlm.nih.gov/gene/?term=944953
948491	2	https://www.ncbi.nlm.nih.gov/gene/?term=948491
947387	2	https://www.ncbi.nlm.nih.gov/gene/?term=947387
960905	2	https://www.ncbi.nlm.nih.gov/gene/?term=960905
946836	2	https://www.ncbi.nlm.nih.gov/gene/?term=946836
945112	2	https://www.ncbi.nlm.nih.gov/gene/?term=945112
947356	2	https://www.ncbi.nlm.nih.gov/gene/?term=947356
1038057	2	https://www.ncbi.nlm.nih.gov/gene/?term=1038057
913903	2	https://www.ncbi.nlm.nih.gov/gene/?term=913903
947137	2	https://www.ncbi.nlm.nih.gov/gene/?term=947137
947621	2	https://www.ncbi.nlm.nih.gov/gene/?term=947621
915415	2	https://www.ncbi.nlm.nih.gov/gene/?term=915415
946698	2	https://www.ncbi.nlm.nih.gov/gene/?term=946698
1039448	2	https://www.ncbi.nlm.nih.gov/gene/?term=1039448
945184	2	https://www.ncbi.nlm.nih.gov/gene/?term=945184
946803	2	https://www.ncbi.nlm.nih.gov/gene/?term=946803
946792	2	https://www.ncbi.nlm.nih.gov/gene/?term=946792
947461	2	https://www.ncbi.nlm.nih.gov/gene/?term=947461
947826	2	https://www.ncbi.nlm.nih.gov/gene/?term=947826
1038329	2	https://www.ncbi.nlm.nih.gov/gene/?term=1038329
946891	2	https://www.ncbi.nlm.nih.gov/gene/?term=946891
945010	2	https://www.ncbi.nlm.nih.gov/gene/?term=945010
946058	2	https://www.ncbi.nlm.nih.gov/gene/?term=946058
948459	2	https://www.ncbi.nlm.nih.gov/gene/?term=948459
946202	2	https://www.ncbi.nlm.nih.gov/gene/?term=946202
944789	2	https://www.ncbi.nlm.nih.gov/gene/?term=944789
1036085	2	https://www.ncbi.nlm.nih.gov/gene/?term=1036085
946159	2	https://www.ncbi.nlm.nih.gov/gene/?term=946159
1035960	2	https://www.ncbi.nlm.nih.gov/gene/?term=1035960
946192	2	https://www.ncbi.nlm.nih.gov/gene/?term=946192
948012	2	https://www.ncbi.nlm.nih.gov/gene/?term=948012
948825	2	https://www.ncbi.nlm.nih.gov/gene/?term=948825
948316	2	https://www.ncbi.nlm.nih.gov/gene/?term=948316
945362	2	https://www.ncbi.nlm.nih.gov/gene/?term=945362
948668	2	https://www.ncbi.nlm.nih.gov/gene/?term=948668
1039759	2	https://www.ncbi.nlm.nih.gov/gene/?term=1039759
947007	2	https://www.ncbi.nlm.nih.gov/gene/?term=947007
946319	2	https://www.ncbi.nlm.nih.gov/gene/?term=946319
946136	2	https://www.ncbi.nlm.nih.gov/gene/?term=946136
948722	2	https://www.ncbi.nlm.nih.gov/gene/?term=948722
948397	2	https://www.ncbi.nlm.nih.gov/gene/?term=948397
948437	2	https://www.ncbi.nlm.nih.gov/gene/?term=948437
946252	2	https://www.ncbi.nlm.nih.gov/gene/?term=946252
948741	2	https://www.ncbi.nlm.nih.gov/gene/?term=948741
946179	2	https://www.ncbi.nlm.nih.gov/gene/?term=946179
916477	2	https://www.ncbi.nlm.nih.gov/gene/?term=916477
946453	2	https://www.ncbi.nlm.nih.gov/gene/?term=946453
946570	2	https://www.ncbi.nlm.nih.gov/gene/?term=946570
947490	2	https://www.ncbi.nlm.nih.gov/gene/?term=947490
949041	2	https://www.ncbi.nlm.nih.gov/gene/?term=949041
947039	2	https://www.ncbi.nlm.nih.gov/gene/?term=947039
1038123	2	https://www.ncbi.nlm.nih.gov/gene/?term=1038123
944877	2	https://www.ncbi.nlm.nih.gov/gene/?term=944877
2847721	2	https://www.ncbi.nlm.nih.gov/gene/?term=2847721
1036222	2	https://www.ncbi.nlm.nih.gov/gene/?term=1036222
947413	2	https://www.ncbi.nlm.nih.gov/gene/?term=947413
945097	2	https://www.ncbi.nlm.nih.gov/gene/?term=945097
960233	2	https://www.ncbi.nlm.nih.gov/gene/?term=960233
1038322	2	https://www.ncbi.nlm.nih.gov/gene/?term=1038322
913682	2	https://www.ncbi.nlm.nih.gov/gene/?term=913682
915844	2	https://www.ncbi.nlm.nih.gov/gene/?term=915844
947268	2	https://www.ncbi.nlm.nih.gov/gene/?term=947268
945075	2	https://www.ncbi.nlm.nih.gov/gene/?term=945075
946924	2	https://www.ncbi.nlm.nih.gov/gene/?term=946924
1037751	2	https://www.ncbi.nlm.nih.gov/gene/?term=1037751
947757	2	https://www.ncbi.nlm.nih.gov/gene/?term=947757
944925	2	https://www.ncbi.nlm.nih.gov/gene/?term=944925
946109	2	https://www.ncbi.nlm.nih.gov/gene/?term=946109
1039350	2	https://www.ncbi.nlm.nih.gov/gene/?term=1039350
945410	2	https://www.ncbi.nlm.nih.gov/gene/?term=945410
944780	2	https://www.ncbi.nlm.nih.gov/gene/?term=944780
916476	2	https://www.ncbi.nlm.nih.gov/gene/?term=916476
944927	2	https://www.ncbi.nlm.nih.gov/gene/?term=944927
946345	2	https://www.ncbi.nlm.nih.gov/gene/?term=946345
914298	2	https://www.ncbi.nlm.nih.gov/gene/?term=914298
947705	2	https://www.ncbi.nlm.nih.gov/gene/?term=947705
946137	2	https://www.ncbi.nlm.nih.gov/gene/?term=946137
948196	2	https://www.ncbi.nlm.nih.gov/gene/?term=948196
947154	2	https://www.ncbi.nlm.nih.gov/gene/?term=947154
945526	2	https://www.ncbi.nlm.nih.gov/gene/?term=945526
945370	2	https://www.ncbi.nlm.nih.gov/gene/?term=945370
947735	2	https://www.ncbi.nlm.nih.gov/gene/?term=947735
947454	2	https://www.ncbi.nlm.nih.gov/gene/?term=947454
917199	2	https://www.ncbi.nlm.nih.gov/gene/?term=917199
947412	2	https://www.ncbi.nlm.nih.gov/gene/?term=947412
948672	2	https://www.ncbi.nlm.nih.gov/gene/?term=948672
947855	2	https://www.ncbi.nlm.nih.gov/gene/?term=947855
947174	2	https://www.ncbi.nlm.nih.gov/gene/?term=947174
949092	2	https://www.ncbi.nlm.nih.gov/gene/?term=949092
945690	2	https://www.ncbi.nlm.nih.gov/gene/?term=945690
1035885	2	https://www.ncbi.nlm.nih.gov/gene/?term=1035885
913135	2	https://www.ncbi.nlm.nih.gov/gene/?term=913135
1038945	2	https://www.ncbi.nlm.nih.gov/gene/?term=1038945
948062	2	https://www.ncbi.nlm.nih.gov/gene/?term=948062
1036818	2	https://www.ncbi.nlm.nih.gov/gene/?term=1036818
947215	2	https://www.ncbi.nlm.nih.gov/gene/?term=947215
946384	2	https://www.ncbi.nlm.nih.gov/gene/?term=946384
945839	2	https://www.ncbi.nlm.nih.gov/gene/?term=945839
958535	2	https://www.ncbi.nlm.nih.gov/gene/?term=958535
1039785	2	https://www.ncbi.nlm.nih.gov/gene/?term=1039785
948030	2	https://www.ncbi.nlm.nih.gov/gene/?term=948030
945582	2	https://www.ncbi.nlm.nih.gov/gene/?term=945582
945251	2	https://www.ncbi.nlm.nih.gov/gene/?term=945251
946896	2	https://www.ncbi.nlm.nih.gov/gene/?term=946896
945788	2	https://www.ncbi.nlm.nih.gov/gene/?term=945788
947665	2	https://www.ncbi.nlm.nih.gov/gene/?term=947665
946458	2	https://www.ncbi.nlm.nih.gov/gene/?term=946458
1036633	2	https://www.ncbi.nlm.nih.gov/gene/?term=1036633
917224	2	https://www.ncbi.nlm.nih.gov/gene/?term=917224
946764	2	https://www.ncbi.nlm.nih.gov/gene/?term=946764
946242	2	https://www.ncbi.nlm.nih.gov/gene/?term=946242
948628	2	https://www.ncbi.nlm.nih.gov/gene/?term=948628
946838	2	https://www.ncbi.nlm.nih.gov/gene/?term=946838
945988	2	https://www.ncbi.nlm.nih.gov/gene/?term=945988
1039949	2	https://www.ncbi.nlm.nih.gov/gene/?term=1039949
945181	2	https://www.ncbi.nlm.nih.gov/gene/?term=945181
916176	2	https://www.ncbi.nlm.nih.gov/gene/?term=916176
1035582	2	https://www.ncbi.nlm.nih.gov/gene/?term=1035582
945948	2	https://www.ncbi.nlm.nih.gov/gene/?term=945948
948102	2	https://www.ncbi.nlm.nih.gov/gene/?term=948102
948751	2	https://www.ncbi.nlm.nih.gov/gene/?term=948751
946761	2	https://www.ncbi.nlm.nih.gov/gene/?term=946761
948075	2	https://www.ncbi.nlm.nih.gov/gene/?term=948075
945401	2	https://www.ncbi.nlm.nih.gov/gene/?term=945401
946958	2	https://www.ncbi.nlm.nih.gov/gene/?term=946958
947633	2	https://www.ncbi.nlm.nih.gov/gene/?term=947633
958471	2	https://www.ncbi.nlm.nih.gov/gene/?term=958471
947030	2	https://www.ncbi.nlm.nih.gov/gene/?term=947030
916041	2	https://www.ncbi.nlm.nih.gov/gene/?term=916041
946071	2	https://www.ncbi.nlm.nih.gov/gene/?term=946071
946869	2	https://www.ncbi.nlm.nih.gov/gene/?term=946869
948413	2	https://www.ncbi.nlm.nih.gov/gene/?term=948413
947610	2	https://www.ncbi.nlm.nih.gov/gene/?term=947610
948724	2	https://www.ncbi.nlm.nih.gov/gene/?term=948724
944747	2	https://www.ncbi.nlm.nih.gov/gene/?term=944747
912287	2	https://www.ncbi.nlm.nih.gov/gene/?term=912287
958424	2	https://www.ncbi.nlm.nih.gov/gene/?term=958424
945466	2	https://www.ncbi.nlm.nih.gov/gene/?term=945466
945666	2	https://www.ncbi.nlm.nih.gov/gene/?term=945666
1039513	2	https://www.ncbi.nlm.nih.gov/gene/?term=1039513
947889	2	https://www.ncbi.nlm.nih.gov/gene/?term=947889
949017	2	https://www.ncbi.nlm.nih.gov/gene/?term=949017
917104	2	https://www.ncbi.nlm.nih.gov/gene/?term=917104
947829	2	https://www.ncbi.nlm.nih.gov/gene/?term=947829
946267	2	https://www.ncbi.nlm.nih.gov/gene/?term=946267
948643	2	https://www.ncbi.nlm.nih.gov/gene/?term=948643
946780	2	https://www.ncbi.nlm.nih.gov/gene/?term=946780
944808	2	https://www.ncbi.nlm.nih.gov/gene/?term=944808
916754	2	https://www.ncbi.nlm.nih.gov/gene/?term=916754
948937	2	https://www.ncbi.nlm.nih.gov/gene/?term=948937
1040464	2	https://www.ncbi.nlm.nih.gov/gene/?term=1040464
947254	2	https://www.ncbi.nlm.nih.gov/gene/?term=947254
946562	2	https://www.ncbi.nlm.nih.gov/gene/?term=946562
947185	2	https://www.ncbi.nlm.nih.gov/gene/?term=947185
948286	2	https://www.ncbi.nlm.nih.gov/gene/?term=948286
961465	2	https://www.ncbi.nlm.nih.gov/gene/?term=961465
1040080	2	https://www.ncbi.nlm.nih.gov/gene/?term=1040080
948076	2	https://www.ncbi.nlm.nih.gov/gene/?term=948076
945506	2	https://www.ncbi.nlm.nih.gov/gene/?term=945506
916157	2	https://www.ncbi.nlm.nih.gov/gene/?term=916157
948991	2	https://www.ncbi.nlm.nih.gov/gene/?term=948991
944757	2	https://www.ncbi.nlm.nih.gov/gene/?term=944757
945461	2	https://www.ncbi.nlm.nih.gov/gene/?term=945461
946799	2	https://www.ncbi.nlm.nih.gov/gene/?term=946799
945200	2	https://www.ncbi.nlm.nih.gov/gene/?term=945200
948277	2	https://www.ncbi.nlm.nih.gov/gene/?term=948277
947083	2	https://www.ncbi.nlm.nih.gov/gene/?term=947083
958356	2	https://www.ncbi.nlm.nih.gov/gene/?term=958356
945743	2	https://www.ncbi.nlm.nih.gov/gene/?term=945743
945665	2	https://www.ncbi.nlm.nih.gov/gene/?term=945665
946499	2	https://www.ncbi.nlm.nih.gov/gene/?term=946499
945815	2	https://www.ncbi.nlm.nih.gov/gene/?term=945815
948698	2	https://www.ncbi.nlm.nih.gov/gene/?term=948698
947474	2	https://www.ncbi.nlm.nih.gov/gene/?term=947474
948235	2	https://www.ncbi.nlm.nih.gov/gene/?term=948235
946603	2	https://www.ncbi.nlm.nih.gov/gene/?term=946603
1037076	2	https://www.ncbi.nlm.nih.gov/gene/?term=1037076
916427	2	https://www.ncbi.nlm.nih.gov/gene/?term=916427
946677	2	https://www.ncbi.nlm.nih.gov/gene/?term=946677
944756	2	https://www.ncbi.nlm.nih.gov/gene/?term=944756
946809	2	https://www.ncbi.nlm.nih.gov/gene/?term=946809
916264	2	https://www.ncbi.nlm.nih.gov/gene/?term=916264
945817	2	https://www.ncbi.nlm.nih.gov/gene/?term=945817
945663	2	https://www.ncbi.nlm.nih.gov/gene/?term=945663
916565	2	https://www.ncbi.nlm.nih.gov/gene/?term=916565
945721	2	https://www.ncbi.nlm.nih.gov/gene/?term=945721
960710	2	https://www.ncbi.nlm.nih.gov/gene/?term=960710
946295	2	https://www.ncbi.nlm.nih.gov/gene/?term=946295
944974	2	https://www.ncbi.nlm.nih.gov/gene/?term=944974
948261	2	https://www.ncbi.nlm.nih.gov/gene/?term=948261
945749	2	https://www.ncbi.nlm.nih.gov/gene/?term=945749
947063	2	https://www.ncbi.nlm.nih.gov/gene/?term=947063
959442	2	https://www.ncbi.nlm.nih.gov/gene/?term=959442
947210	2	https://www.ncbi.nlm.nih.gov/gene/?term=947210
947786	2	https://www.ncbi.nlm.nih.gov/gene/?term=947786
944792	2	https://www.ncbi.nlm.nih.gov/gene/?term=944792
915674	2	https://www.ncbi.nlm.nih.gov/gene/?term=915674
945155	2	https://www.ncbi.nlm.nih.gov/gene/?term=945155
945405	2	https://www.ncbi.nlm.nih.gov/gene/?term=945405
946862	2	https://www.ncbi.nlm.nih.gov/gene/?term=946862
947401	2	https://www.ncbi.nlm.nih.gov/gene/?term=947401
915041	2	https://www.ncbi.nlm.nih.gov/gene/?term=915041
945982	2	https://www.ncbi.nlm.nih.gov/gene/?term=945982
947020	2	https://www.ncbi.nlm.nih.gov/gene/?term=947020
916296	2	https://www.ncbi.nlm.nih.gov/gene/?term=916296
948123	2	https://www.ncbi.nlm.nih.gov/gene/?term=948123
947418	2	https://www.ncbi.nlm.nih.gov/gene/?term=947418
947010	2	https://www.ncbi.nlm.nih.gov/gene/?term=947010
948863	2	https://www.ncbi.nlm.nih.gov/gene/?term=948863
948166	2	https://www.ncbi.nlm.nih.gov/gene/?term=948166
2847698	2	https://www.ncbi.nlm.nih.gov/gene/?term=2847698
946262	2	https://www.ncbi.nlm.nih.gov/gene/?term=946262
948001	2	https://www.ncbi.nlm.nih.gov/gene/?term=948001
959735	2	https://www.ncbi.nlm.nih.gov/gene/?term=959735
944942	2	https://www.ncbi.nlm.nih.gov/gene/?term=944942
948792	2	https://www.ncbi.nlm.nih.gov/gene/?term=948792
917458	2	https://www.ncbi.nlm.nih.gov/gene/?term=917458
947792	2	https://www.ncbi.nlm.nih.gov/gene/?term=947792
961202	2	https://www.ncbi.nlm.nih.gov/gene/?term=961202
947350	2	https://www.ncbi.nlm.nih.gov/gene/?term=947350
945870	2	https://www.ncbi.nlm.nih.gov/gene/?term=945870
948579	2	https://www.ncbi.nlm.nih.gov/gene/?term=948579
947680	2	https://www.ncbi.nlm.nih.gov/gene/?term=947680
948126	2	https://www.ncbi.nlm.nih.gov/gene/?term=948126
947583	2	https://www.ncbi.nlm.nih.gov/gene/?term=947583
946190	2	https://www.ncbi.nlm.nih.gov/gene/?term=946190
912956	2	https://www.ncbi.nlm.nih.gov/gene/?term=912956
949122	2	https://www.ncbi.nlm.nih.gov/gene/?term=949122
948326	2	https://www.ncbi.nlm.nih.gov/gene/?term=948326
944814	2	https://www.ncbi.nlm.nih.gov/gene/?term=944814
949058	2	https://www.ncbi.nlm.nih.gov/gene/?term=949058
944967	2	https://www.ncbi.nlm.nih.gov/gene/?term=944967
947317	2	https://www.ncbi.nlm.nih.gov/gene/?term=947317
948265	2	https://www.ncbi.nlm.nih.gov/gene/?term=948265
945156	2	https://www.ncbi.nlm.nih.gov/gene/?term=945156
945735	2	https://www.ncbi.nlm.nih.gov/gene/?term=945735
912757	2	https://www.ncbi.nlm.nih.gov/gene/?term=912757
947871	2	https://www.ncbi.nlm.nih.gov/gene/?term=947871
2847706	2	https://www.ncbi.nlm.nih.gov/gene/?term=2847706
913941	2	https://www.ncbi.nlm.nih.gov/gene/?term=913941
945841	2	https://www.ncbi.nlm.nih.gov/gene/?term=945841
947392	2	https://www.ncbi.nlm.nih.gov/gene/?term=947392
948872	2	https://www.ncbi.nlm.nih.gov/gene/?term=948872
1036177	2	https://www.ncbi.nlm.nih.gov/gene/?term=1036177
1039222	2	https://www.ncbi.nlm.nih.gov/gene/?term=1039222
948483	2	https://www.ncbi.nlm.nih.gov/gene/?term=948483
946758	2	https://www.ncbi.nlm.nih.gov/gene/?term=946758
947937	2	https://www.ncbi.nlm.nih.gov/gene/?term=947937
945025	2	https://www.ncbi.nlm.nih.gov/gene/?term=945025
945669	2	https://www.ncbi.nlm.nih.gov/gene/?term=945669
945800	2	https://www.ncbi.nlm.nih.gov/gene/?term=945800
947758	2	https://www.ncbi.nlm.nih.gov/gene/?term=947758
959306	2	https://www.ncbi.nlm.nih.gov/gene/?term=959306
949090	2	https://www.ncbi.nlm.nih.gov/gene/?term=949090
913025	2	https://www.ncbi.nlm.nih.gov/gene/?term=913025
948759	2	https://www.ncbi.nlm.nih.gov/gene/?term=948759
949113	2	https://www.ncbi.nlm.nih.gov/gene/?term=949113
957182	2	https://www.ncbi.nlm.nih.gov/gene/?term=957182
947286	2	https://www.ncbi.nlm.nih.gov/gene/?term=947286
946449	2	https://www.ncbi.nlm.nih.gov/gene/?term=946449
946950	2	https://www.ncbi.nlm.nih.gov/gene/?term=946950
946227	2	https://www.ncbi.nlm.nih.gov/gene/?term=946227
945170	2	https://www.ncbi.nlm.nih.gov/gene/?term=945170
1040448	2	https://www.ncbi.nlm.nih.gov/gene/?term=1040448
958483	2	https://www.ncbi.nlm.nih.gov/gene/?term=958483
945657	2	https://www.ncbi.nlm.nih.gov/gene/?term=945657
958416	2	https://www.ncbi.nlm.nih.gov/gene/?term=958416
947896	2	https://www.ncbi.nlm.nih.gov/gene/?term=947896
947093	2	https://www.ncbi.nlm.nih.gov/gene/?term=947093
947170	2	https://www.ncbi.nlm.nih.gov/gene/?term=947170
947791	2	https://www.ncbi.nlm.nih.gov/gene/?term=947791
946369	2	https://www.ncbi.nlm.nih.gov/gene/?term=946369
946976	2	https://www.ncbi.nlm.nih.gov/gene/?term=946976
947058	2	https://www.ncbi.nlm.nih.gov/gene/?term=947058
1038943	2	https://www.ncbi.nlm.nih.gov/gene/?term=1038943
947941	2	https://www.ncbi.nlm.nih.gov/gene/?term=947941
945503	2	https://www.ncbi.nlm.nih.gov/gene/?term=945503
1450233	2	https://www.ncbi.nlm.nih.gov/gene/?term=1450233
946706	2	https://www.ncbi.nlm.nih.gov/gene/?term=946706
915487	2	https://www.ncbi.nlm.nih.gov/gene/?term=915487
945046	2	https://www.ncbi.nlm.nih.gov/gene/?term=945046
958138	2	https://www.ncbi.nlm.nih.gov/gene/?term=958138
946795	2	https://www.ncbi.nlm.nih.gov/gene/?term=946795
945970	2	https://www.ncbi.nlm.nih.gov/gene/?term=945970
961424	2	https://www.ncbi.nlm.nih.gov/gene/?term=961424
945866	2	https://www.ncbi.nlm.nih.gov/gene/?term=945866
945856	2	https://www.ncbi.nlm.nih.gov/gene/?term=945856
948467	2	https://www.ncbi.nlm.nih.gov/gene/?term=948467
944844	2	https://www.ncbi.nlm.nih.gov/gene/?term=944844
960596	2	https://www.ncbi.nlm.nih.gov/gene/?term=960596
947086	2	https://www.ncbi.nlm.nih.gov/gene/?term=947086
1035152	2	https://www.ncbi.nlm.nih.gov/gene/?term=1035152
945073	2	https://www.ncbi.nlm.nih.gov/gene/?term=945073
948212	2	https://www.ncbi.nlm.nih.gov/gene/?term=948212
948470	2	https://www.ncbi.nlm.nih.gov/gene/?term=948470
947315	2	https://www.ncbi.nlm.nih.gov/gene/?term=947315
945593	2	https://www.ncbi.nlm.nih.gov/gene/?term=945593
946036	2	https://www.ncbi.nlm.nih.gov/gene/?term=946036
944888	2	https://www.ncbi.nlm.nih.gov/gene/?term=944888
947946	2	https://www.ncbi.nlm.nih.gov/gene/?term=947946
945428	2	https://www.ncbi.nlm.nih.gov/gene/?term=945428
946131	2	https://www.ncbi.nlm.nih.gov/gene/?term=946131
960346	2	https://www.ncbi.nlm.nih.gov/gene/?term=960346
945922	2	https://www.ncbi.nlm.nih.gov/gene/?term=945922
947056	2	https://www.ncbi.nlm.nih.gov/gene/?term=947056
945508	2	https://www.ncbi.nlm.nih.gov/gene/?term=945508
946020	2	https://www.ncbi.nlm.nih.gov/gene/?term=946020
946417	2	https://www.ncbi.nlm.nih.gov/gene/?term=946417
916389	2	https://www.ncbi.nlm.nih.gov/gene/?term=916389
947092	2	https://www.ncbi.nlm.nih.gov/gene/?term=947092
947591	2	https://www.ncbi.nlm.nih.gov/gene/?term=947591
947279	2	https://www.ncbi.nlm.nih.gov/gene/?term=947279
946742	2	https://www.ncbi.nlm.nih.gov/gene/?term=946742
1035985	2	https://www.ncbi.nlm.nih.gov/gene/?term=1035985
947264	2	https://www.ncbi.nlm.nih.gov/gene/?term=947264
957091	2	https://www.ncbi.nlm.nih.gov/gene/?term=957091
947748	2	https://www.ncbi.nlm.nih.gov/gene/?term=947748
948148	2	https://www.ncbi.nlm.nih.gov/gene/?term=948148
946935	2	https://www.ncbi.nlm.nih.gov/gene/?term=946935
946997	2	https://www.ncbi.nlm.nih.gov/gene/?term=946997
946419	2	https://www.ncbi.nlm.nih.gov/gene/?term=946419
957418	2	https://www.ncbi.nlm.nih.gov/gene/?term=957418
957779	2	https://www.ncbi.nlm.nih.gov/gene/?term=957779
1039896	2	https://www.ncbi.nlm.nih.gov/gene/?term=1039896
1039003	2	https://www.ncbi.nlm.nih.gov/gene/?term=1039003
945809	2	https://www.ncbi.nlm.nih.gov/gene/?term=945809
1039327	2	https://www.ncbi.nlm.nih.gov/gene/?term=1039327
1038124	2	https://www.ncbi.nlm.nih.gov/gene/?term=1038124
947661	2	https://www.ncbi.nlm.nih.gov/gene/?term=947661
945467	2	https://www.ncbi.nlm.nih.gov/gene/?term=945467
947720	2	https://www.ncbi.nlm.nih.gov/gene/?term=947720
945670	2	https://www.ncbi.nlm.nih.gov/gene/?term=945670
946376	2	https://www.ncbi.nlm.nih.gov/gene/?term=946376
947362	2	https://www.ncbi.nlm.nih.gov/gene/?term=947362
1039345	2	https://www.ncbi.nlm.nih.gov/gene/?term=1039345
915896	2	https://www.ncbi.nlm.nih.gov/gene/?term=915896
958413	2	https://www.ncbi.nlm.nih.gov/gene/?term=958413
945220	2	https://www.ncbi.nlm.nih.gov/gene/?term=945220
916243	2	https://www.ncbi.nlm.nih.gov/gene/?term=916243
947512	2	https://www.ncbi.nlm.nih.gov/gene/?term=947512
945498	2	https://www.ncbi.nlm.nih.gov/gene/?term=945498
948555	2	https://www.ncbi.nlm.nih.gov/gene/?term=948555
946740	2	https://www.ncbi.nlm.nih.gov/gene/?term=946740
946886	2	https://www.ncbi.nlm.nih.gov/gene/?term=946886
945852	2	https://www.ncbi.nlm.nih.gov/gene/?term=945852
945935	2	https://www.ncbi.nlm.nih.gov/gene/?term=945935
948919	2	https://www.ncbi.nlm.nih.gov/gene/?term=948919
916485	2	https://www.ncbi.nlm.nih.gov/gene/?term=916485
947612	2	https://www.ncbi.nlm.nih.gov/gene/?term=947612
948761	2	https://www.ncbi.nlm.nih.gov/gene/?term=948761
957419	2	https://www.ncbi.nlm.nih.gov/gene/?term=957419
946735	2	https://www.ncbi.nlm.nih.gov/gene/?term=946735
948635	2	https://www.ncbi.nlm.nih.gov/gene/?term=948635
945684	2	https://www.ncbi.nlm.nih.gov/gene/?term=945684
948655	2	https://www.ncbi.nlm.nih.gov/gene/?term=948655
913864	2	https://www.ncbi.nlm.nih.gov/gene/?term=913864
945857	2	https://www.ncbi.nlm.nih.gov/gene/?term=945857
945893	2	https://www.ncbi.nlm.nih.gov/gene/?term=945893
1038298	2	https://www.ncbi.nlm.nih.gov/gene/?term=1038298
945977	2	https://www.ncbi.nlm.nih.gov/gene/?term=945977
961679	2	https://www.ncbi.nlm.nih.gov/gene/?term=961679
945724	2	https://www.ncbi.nlm.nih.gov/gene/?term=945724
947564	2	https://www.ncbi.nlm.nih.gov/gene/?term=947564
913709	2	https://www.ncbi.nlm.nih.gov/gene/?term=913709
947745	2	https://www.ncbi.nlm.nih.gov/gene/?term=947745
1040375	2	https://www.ncbi.nlm.nih.gov/gene/?term=1040375
1036967	2	https://www.ncbi.nlm.nih.gov/gene/?term=1036967
946100	2	https://www.ncbi.nlm.nih.gov/gene/?term=946100
946607	2	https://www.ncbi.nlm.nih.gov/gene/?term=946607
946521	2	https://www.ncbi.nlm.nih.gov/gene/?term=946521
948866	2	https://www.ncbi.nlm.nih.gov/gene/?term=948866
947121	2	https://www.ncbi.nlm.nih.gov/gene/?term=947121
915175	2	https://www.ncbi.nlm.nih.gov/gene/?term=915175
947257	2	https://www.ncbi.nlm.nih.gov/gene/?term=947257
947375	2	https://www.ncbi.nlm.nih.gov/gene/?term=947375
945840	2	https://www.ncbi.nlm.nih.gov/gene/?term=945840
945976	2	https://www.ncbi.nlm.nih.gov/gene/?term=945976
945339	2	https://www.ncbi.nlm.nih.gov/gene/?term=945339
947191	2	https://www.ncbi.nlm.nih.gov/gene/?term=947191
913206	2	https://www.ncbi.nlm.nih.gov/gene/?term=913206
945694	2	https://www.ncbi.nlm.nih.gov/gene/?term=945694
946564	2	https://www.ncbi.nlm.nih.gov/gene/?term=946564
956854	2	https://www.ncbi.nlm.nih.gov/gene/?term=956854
945288	2	https://www.ncbi.nlm.nih.gov/gene/?term=945288
960411	2	https://www.ncbi.nlm.nih.gov/gene/?term=960411
944869	2	https://www.ncbi.nlm.nih.gov/gene/?term=944869
946027	2	https://www.ncbi.nlm.nih.gov/gene/?term=946027
946723	2	https://www.ncbi.nlm.nih.gov/gene/?term=946723
946097	2	https://www.ncbi.nlm.nih.gov/gene/?term=946097
949039	2	https://www.ncbi.nlm.nih.gov/gene/?term=949039
1039218	2	https://www.ncbi.nlm.nih.gov/gene/?term=1039218
1039954	2	https://www.ncbi.nlm.nih.gov/gene/?term=1039954
1035386	2	https://www.ncbi.nlm.nih.gov/gene/?term=1035386
945796	2	https://www.ncbi.nlm.nih.gov/gene/?term=945796
945323	2	https://www.ncbi.nlm.nih.gov/gene/?term=945323
947776	2	https://www.ncbi.nlm.nih.gov/gene/?term=947776
945295	2	https://www.ncbi.nlm.nih.gov/gene/?term=945295
947529	2	https://www.ncbi.nlm.nih.gov/gene/?term=947529
947785	2	https://www.ncbi.nlm.nih.gov/gene/?term=947785
945133	2	https://www.ncbi.nlm.nih.gov/gene/?term=945133
947519	2	https://www.ncbi.nlm.nih.gov/gene/?term=947519
948290	2	https://www.ncbi.nlm.nih.gov/gene/?term=948290
947846	2	https://www.ncbi.nlm.nih.gov/gene/?term=947846
915547	2	https://www.ncbi.nlm.nih.gov/gene/?term=915547
944928	2	https://www.ncbi.nlm.nih.gov/gene/?term=944928
946952	2	https://www.ncbi.nlm.nih.gov/gene/?term=946952
947218	2	https://www.ncbi.nlm.nih.gov/gene/?term=947218
948402	2	https://www.ncbi.nlm.nih.gov/gene/?term=948402
914567	2	https://www.ncbi.nlm.nih.gov/gene/?term=914567
946538	2	https://www.ncbi.nlm.nih.gov/gene/?term=946538
916561	2	https://www.ncbi.nlm.nih.gov/gene/?term=916561
947747	2	https://www.ncbi.nlm.nih.gov/gene/?term=947747
914011	2	https://www.ncbi.nlm.nih.gov/gene/?term=914011
946647	2	https://www.ncbi.nlm.nih.gov/gene/?term=946647
948855	2	https://www.ncbi.nlm.nih.gov/gene/?term=948855
960417	2	https://www.ncbi.nlm.nih.gov/gene/?term=960417
945222	2	https://www.ncbi.nlm.nih.gov/gene/?term=945222
916234	2	https://www.ncbi.nlm.nih.gov/gene/?term=916234
945681	2	https://www.ncbi.nlm.nih.gov/gene/?term=945681
944800	2	https://www.ncbi.nlm.nih.gov/gene/?term=944800
946115	2	https://www.ncbi.nlm.nih.gov/gene/?term=946115
948899	2	https://www.ncbi.nlm.nih.gov/gene/?term=948899
946611	2	https://www.ncbi.nlm.nih.gov/gene/?term=946611
948902	2	https://www.ncbi.nlm.nih.gov/gene/?term=948902
1037615	2	https://www.ncbi.nlm.nih.gov/gene/?term=1037615
945204	2	https://www.ncbi.nlm.nih.gov/gene/?term=945204
946637	2	https://www.ncbi.nlm.nih.gov/gene/?term=946637
946915	2	https://www.ncbi.nlm.nih.gov/gene/?term=946915
948723	2	https://www.ncbi.nlm.nih.gov/gene/?term=948723
945454	2	https://www.ncbi.nlm.nih.gov/gene/?term=945454
947528	2	https://www.ncbi.nlm.nih.gov/gene/?term=947528
1039053	2	https://www.ncbi.nlm.nih.gov/gene/?term=1039053
946769	2	https://www.ncbi.nlm.nih.gov/gene/?term=946769
944857	2	https://www.ncbi.nlm.nih.gov/gene/?term=944857
946796	2	https://www.ncbi.nlm.nih.gov/gene/?term=946796
947822	2	https://www.ncbi.nlm.nih.gov/gene/?term=947822
947101	2	https://www.ncbi.nlm.nih.gov/gene/?term=947101
948824	2	https://www.ncbi.nlm.nih.gov/gene/?term=948824
948506	2	https://www.ncbi.nlm.nih.gov/gene/?term=948506
947673	2	https://www.ncbi.nlm.nih.gov/gene/?term=947673
1036517	2	https://www.ncbi.nlm.nih.gov/gene/?term=1036517
946147	2	https://www.ncbi.nlm.nih.gov/gene/?term=946147
944985	2	https://www.ncbi.nlm.nih.gov/gene/?term=944985
947985	2	https://www.ncbi.nlm.nih.gov/gene/?term=947985
944908	2	https://www.ncbi.nlm.nih.gov/gene/?term=944908
948047	2	https://www.ncbi.nlm.nih.gov/gene/?term=948047
948090	2	https://www.ncbi.nlm.nih.gov/gene/?term=948090
948926	2	https://www.ncbi.nlm.nih.gov/gene/?term=948926
948791	2	https://www.ncbi.nlm.nih.gov/gene/?term=948791
1037501	2	https://www.ncbi.nlm.nih.gov/gene/?term=1037501
947682	2	https://www.ncbi.nlm.nih.gov/gene/?term=947682
946753	2	https://www.ncbi.nlm.nih.gov/gene/?term=946753
916388	2	https://www.ncbi.nlm.nih.gov/gene/?term=916388
948669	2	https://www.ncbi.nlm.nih.gov/gene/?term=948669
947641	2	https://www.ncbi.nlm.nih.gov/gene/?term=947641
915489	2	https://www.ncbi.nlm.nih.gov/gene/?term=915489
947031	2	https://www.ncbi.nlm.nih.gov/gene/?term=947031
945507	2	https://www.ncbi.nlm.nih.gov/gene/?term=945507
947914	2	https://www.ncbi.nlm.nih.gov/gene/?term=947914
947821	2	https://www.ncbi.nlm.nih.gov/gene/?term=947821
945011	2	https://www.ncbi.nlm.nih.gov/gene/?term=945011
958707	2	https://www.ncbi.nlm.nih.gov/gene/?term=958707
947782	2	https://www.ncbi.nlm.nih.gov/gene/?term=947782
1035391	2	https://www.ncbi.nlm.nih.gov/gene/?term=1035391
1039317	2	https://www.ncbi.nlm.nih.gov/gene/?term=1039317
945537	2	https://www.ncbi.nlm.nih.gov/gene/?term=945537
913160	2	https://www.ncbi.nlm.nih.gov/gene/?term=913160
949095	2	https://www.ncbi.nlm.nih.gov/gene/?term=949095
949046	2	https://www.ncbi.nlm.nih.gov/gene/?term=949046
945527	2	https://www.ncbi.nlm.nih.gov/gene/?term=945527
947527	2	https://www.ncbi.nlm.nih.gov/gene/?term=947527
946979	2	https://www.ncbi.nlm.nih.gov/gene/?term=946979
947211	2	https://www.ncbi.nlm.nih.gov/gene/?term=947211
1035658	2	https://www.ncbi.nlm.nih.gov/gene/?term=1035658
946802	2	https://www.ncbi.nlm.nih.gov/gene/?term=946802
948034	2	https://www.ncbi.nlm.nih.gov/gene/?term=948034
945366	2	https://www.ncbi.nlm.nih.gov/gene/?term=945366
947068	2	https://www.ncbi.nlm.nih.gov/gene/?term=947068
945962	2	https://www.ncbi.nlm.nih.gov/gene/?term=945962
948552	2	https://www.ncbi.nlm.nih.gov/gene/?term=948552
947620	2	https://www.ncbi.nlm.nih.gov/gene/?term=947620
948073	2	https://www.ncbi.nlm.nih.gov/gene/?term=948073
915529	2	https://www.ncbi.nlm.nih.gov/gene/?term=915529
917269	2	https://www.ncbi.nlm.nih.gov/gene/?term=917269
948147	2	https://www.ncbi.nlm.nih.gov/gene/?term=948147
946158	2	https://www.ncbi.nlm.nih.gov/gene/?term=946158
915699	2	https://www.ncbi.nlm.nih.gov/gene/?term=915699
914603	2	https://www.ncbi.nlm.nih.gov/gene/?term=914603
946186	2	https://www.ncbi.nlm.nih.gov/gene/?term=946186
946718	2	https://www.ncbi.nlm.nih.gov/gene/?term=946718
948540	2	https://www.ncbi.nlm.nih.gov/gene/?term=948540
947066	2	https://www.ncbi.nlm.nih.gov/gene/?term=947066
945154	2	https://www.ncbi.nlm.nih.gov/gene/?term=945154
946691	2	https://www.ncbi.nlm.nih.gov/gene/?term=946691
947102	2	https://www.ncbi.nlm.nih.gov/gene/?term=947102
915906	2	https://www.ncbi.nlm.nih.gov/gene/?term=915906
946841	2	https://www.ncbi.nlm.nih.gov/gene/?term=946841
946380	2	https://www.ncbi.nlm.nih.gov/gene/?term=946380
946425	2	https://www.ncbi.nlm.nih.gov/gene/?term=946425
1038460	2	https://www.ncbi.nlm.nih.gov/gene/?term=1038460
957165	2	https://www.ncbi.nlm.nih.gov/gene/?term=957165
949014	2	https://www.ncbi.nlm.nih.gov/gene/?term=949014
948838	2	https://www.ncbi.nlm.nih.gov/gene/?term=948838
945146	2	https://www.ncbi.nlm.nih.gov/gene/?term=945146
945554	2	https://www.ncbi.nlm.nih.gov/gene/?term=945554
946379	2	https://www.ncbi.nlm.nih.gov/gene/?term=946379
945981	2	https://www.ncbi.nlm.nih.gov/gene/?term=945981
946117	2	https://www.ncbi.nlm.nih.gov/gene/?term=946117
948897	2	https://www.ncbi.nlm.nih.gov/gene/?term=948897
945822	2	https://www.ncbi.nlm.nih.gov/gene/?term=945822
916793	2	https://www.ncbi.nlm.nih.gov/gene/?term=916793
948058	2	https://www.ncbi.nlm.nih.gov/gene/?term=948058
912849	2	https://www.ncbi.nlm.nih.gov/gene/?term=912849
948907	2	https://www.ncbi.nlm.nih.gov/gene/?term=948907
916012	2	https://www.ncbi.nlm.nih.gov/gene/?term=916012
946664	2	https://www.ncbi.nlm.nih.gov/gene/?term=946664
946132	2	https://www.ncbi.nlm.nih.gov/gene/?term=946132
2847767	2	https://www.ncbi.nlm.nih.gov/gene/?term=2847767
948819	2	https://www.ncbi.nlm.nih.gov/gene/?term=948819
947475	2	https://www.ncbi.nlm.nih.gov/gene/?term=947475
948264	2	https://www.ncbi.nlm.nih.gov/gene/?term=948264
948018	2	https://www.ncbi.nlm.nih.gov/gene/?term=948018
948939	2	https://www.ncbi.nlm.nih.gov/gene/?term=948939
917094	2	https://www.ncbi.nlm.nih.gov/gene/?term=917094
945308	2	https://www.ncbi.nlm.nih.gov/gene/?term=945308
959002	2	https://www.ncbi.nlm.nih.gov/gene/?term=959002
1040122	2	https://www.ncbi.nlm.nih.gov/gene/?term=1040122
946988	2	https://www.ncbi.nlm.nih.gov/gene/?term=946988
948161	2	https://www.ncbi.nlm.nih.gov/gene/?term=948161
945874	2	https://www.ncbi.nlm.nih.gov/gene/?term=945874
947300	2	https://www.ncbi.nlm.nih.gov/gene/?term=947300
1039014	2	https://www.ncbi.nlm.nih.gov/gene/?term=1039014
946898	2	https://www.ncbi.nlm.nih.gov/gene/?term=946898
945344	2	https://www.ncbi.nlm.nih.gov/gene/?term=945344
947249	2	https://www.ncbi.nlm.nih.gov/gene/?term=947249
945400	2	https://www.ncbi.nlm.nih.gov/gene/?term=945400
946469	2	https://www.ncbi.nlm.nih.gov/gene/?term=946469
946229	2	https://www.ncbi.nlm.nih.gov/gene/?term=946229
948013	2	https://www.ncbi.nlm.nih.gov/gene/?term=948013
944801	2	https://www.ncbi.nlm.nih.gov/gene/?term=944801
945912	2	https://www.ncbi.nlm.nih.gov/gene/?term=945912
946055	2	https://www.ncbi.nlm.nih.gov/gene/?term=946055
944868	2	https://www.ncbi.nlm.nih.gov/gene/?term=944868
948442	2	https://www.ncbi.nlm.nih.gov/gene/?term=948442
948049	2	https://www.ncbi.nlm.nih.gov/gene/?term=948049
948882	2	https://www.ncbi.nlm.nih.gov/gene/?term=948882
948842	2	https://www.ncbi.nlm.nih.gov/gene/?term=948842
913366	2	https://www.ncbi.nlm.nih.gov/gene/?term=913366
948087	2	https://www.ncbi.nlm.nih.gov/gene/?term=948087
947975	2	https://www.ncbi.nlm.nih.gov/gene/?term=947975
946199	2	https://www.ncbi.nlm.nih.gov/gene/?term=946199
947487	2	https://www.ncbi.nlm.nih.gov/gene/?term=947487
948262	2	https://www.ncbi.nlm.nih.gov/gene/?term=948262
946686	2	https://www.ncbi.nlm.nih.gov/gene/?term=946686
946555	2	https://www.ncbi.nlm.nih.gov/gene/?term=946555
948115	2	https://www.ncbi.nlm.nih.gov/gene/?term=948115
944950	2	https://www.ncbi.nlm.nih.gov/gene/?term=944950
948673	2	https://www.ncbi.nlm.nih.gov/gene/?term=948673
961323	2	https://www.ncbi.nlm.nih.gov/gene/?term=961323
945710	2	https://www.ncbi.nlm.nih.gov/gene/?term=945710
946216	2	https://www.ncbi.nlm.nih.gov/gene/?term=946216
949057	2	https://www.ncbi.nlm.nih.gov/gene/?term=949057
945973	2	https://www.ncbi.nlm.nih.gov/gene/?term=945973
946812	2	https://www.ncbi.nlm.nih.gov/gene/?term=946812
945425	2	https://www.ncbi.nlm.nih.gov/gene/?term=945425
945837	2	https://www.ncbi.nlm.nih.gov/gene/?term=945837
947334	2	https://www.ncbi.nlm.nih.gov/gene/?term=947334
945783	2	https://www.ncbi.nlm.nih.gov/gene/?term=945783
958393	2	https://www.ncbi.nlm.nih.gov/gene/?term=958393
945611	2	https://www.ncbi.nlm.nih.gov/gene/?term=945611
960447	2	https://www.ncbi.nlm.nih.gov/gene/?term=960447
948222	2	https://www.ncbi.nlm.nih.gov/gene/?term=948222
915246	2	https://www.ncbi.nlm.nih.gov/gene/?term=915246
957527	2	https://www.ncbi.nlm.nih.gov/gene/?term=957527
948522	2	https://www.ncbi.nlm.nih.gov/gene/?term=948522
944933	2	https://www.ncbi.nlm.nih.gov/gene/?term=944933
946811	2	https://www.ncbi.nlm.nih.gov/gene/?term=946811
946191	2	https://www.ncbi.nlm.nih.gov/gene/?term=946191
947565	2	https://www.ncbi.nlm.nih.gov/gene/?term=947565
945374	2	https://www.ncbi.nlm.nih.gov/gene/?term=945374
948479	2	https://www.ncbi.nlm.nih.gov/gene/?term=948479
914945	2	https://www.ncbi.nlm.nih.gov/gene/?term=914945
946925	2	https://www.ncbi.nlm.nih.gov/gene/?term=946925
946008	2	https://www.ncbi.nlm.nih.gov/gene/?term=946008
948762	2	https://www.ncbi.nlm.nih.gov/gene/?term=948762
947449	2	https://www.ncbi.nlm.nih.gov/gene/?term=947449
947017	2	https://www.ncbi.nlm.nih.gov/gene/?term=947017
1038146	2	https://www.ncbi.nlm.nih.gov/gene/?term=1038146
2847768	2	https://www.ncbi.nlm.nih.gov/gene/?term=2847768
1040415	2	https://www.ncbi.nlm.nih.gov/gene/?term=1040415
946840	2	https://www.ncbi.nlm.nih.gov/gene/?term=946840
912900	2	https://www.ncbi.nlm.nih.gov/gene/?term=912900
946558	2	https://www.ncbi.nlm.nih.gov/gene/?term=946558
946591	2	https://www.ncbi.nlm.nih.gov/gene/?term=946591
957476	2	https://www.ncbi.nlm.nih.gov/gene/?term=957476
948359	2	https://www.ncbi.nlm.nih.gov/gene/?term=948359
948272	2	https://www.ncbi.nlm.nih.gov/gene/?term=948272
949031	2	https://www.ncbi.nlm.nih.gov/gene/?term=949031
945491	2	https://www.ncbi.nlm.nih.gov/gene/?term=945491
946167	2	https://www.ncbi.nlm.nih.gov/gene/?term=946167
912478	2	https://www.ncbi.nlm.nih.gov/gene/?term=912478
945164	2	https://www.ncbi.nlm.nih.gov/gene/?term=945164
915048	2	https://www.ncbi.nlm.nih.gov/gene/?term=915048
948828	2	https://www.ncbi.nlm.nih.gov/gene/?term=948828
949100	2	https://www.ncbi.nlm.nih.gov/gene/?term=949100
944922	2	https://www.ncbi.nlm.nih.gov/gene/?term=944922
947840	2	https://www.ncbi.nlm.nih.gov/gene/?term=947840
945192	2	https://www.ncbi.nlm.nih.gov/gene/?term=945192
946724	2	https://www.ncbi.nlm.nih.gov/gene/?term=946724
945182	2	https://www.ncbi.nlm.nih.gov/gene/?term=945182
958510	2	https://www.ncbi.nlm.nih.gov/gene/?term=958510
945142	2	https://www.ncbi.nlm.nih.gov/gene/?term=945142
960634	2	https://www.ncbi.nlm.nih.gov/gene/?term=960634
947789	2	https://www.ncbi.nlm.nih.gov/gene/?term=947789
946930	2	https://www.ncbi.nlm.nih.gov/gene/?term=946930
945667	2	https://www.ncbi.nlm.nih.gov/gene/?term=945667
956701	2	https://www.ncbi.nlm.nih.gov/gene/?term=956701
945029	2	https://www.ncbi.nlm.nih.gov/gene/?term=945029
913624	2	https://www.ncbi.nlm.nih.gov/gene/?term=913624
948189	2	https://www.ncbi.nlm.nih.gov/gene/?term=948189
946819	2	https://www.ncbi.nlm.nih.gov/gene/?term=946819
948912	2	https://www.ncbi.nlm.nih.gov/gene/?term=948912
944837	2	https://www.ncbi.nlm.nih.gov/gene/?term=944837
961157	2	https://www.ncbi.nlm.nih.gov/gene/?term=961157
947813	2	https://www.ncbi.nlm.nih.gov/gene/?term=947813
945915	2	https://www.ncbi.nlm.nih.gov/gene/?term=945915
947500	2	https://www.ncbi.nlm.nih.gov/gene/?term=947500
947575	2	https://www.ncbi.nlm.nih.gov/gene/?term=947575
958677	2	https://www.ncbi.nlm.nih.gov/gene/?term=958677
947602	2	https://www.ncbi.nlm.nih.gov/gene/?term=947602
948207	2	https://www.ncbi.nlm.nih.gov/gene/?term=948207
957801	2	https://www.ncbi.nlm.nih.gov/gene/?term=957801
961561	2	https://www.ncbi.nlm.nih.gov/gene/?term=961561
916168	2	https://www.ncbi.nlm.nih.gov/gene/?term=916168
945854	2	https://www.ncbi.nlm.nih.gov/gene/?term=945854
947408	2	https://www.ncbi.nlm.nih.gov/gene/?term=947408
948898	2	https://www.ncbi.nlm.nih.gov/gene/?term=948898
945689	2	https://www.ncbi.nlm.nih.gov/gene/?term=945689
947250	2	https://www.ncbi.nlm.nih.gov/gene/?term=947250
945356	2	https://www.ncbi.nlm.nih.gov/gene/?term=945356
948591	2	https://www.ncbi.nlm.nih.gov/gene/?term=948591
946406	2	https://www.ncbi.nlm.nih.gov/gene/?term=946406
947373	2	https://www.ncbi.nlm.nih.gov/gene/?term=947373
947803	2	https://www.ncbi.nlm.nih.gov/gene/?term=947803
957528	2	https://www.ncbi.nlm.nih.gov/gene/?term=957528
946554	2	https://www.ncbi.nlm.nih.gov/gene/?term=946554
945698	2	https://www.ncbi.nlm.nih.gov/gene/?term=945698
945786	2	https://www.ncbi.nlm.nih.gov/gene/?term=945786
947938	2	https://www.ncbi.nlm.nih.gov/gene/?term=947938
944854	2	https://www.ncbi.nlm.nih.gov/gene/?term=944854
948274	2	https://www.ncbi.nlm.nih.gov/gene/?term=948274
949044	2	https://www.ncbi.nlm.nih.gov/gene/?term=949044
944799	2	https://www.ncbi.nlm.nih.gov/gene/?term=944799
1039908	2	https://www.ncbi.nlm.nih.gov/gene/?term=1039908
947014	2	https://www.ncbi.nlm.nih.gov/gene/?term=947014
946529	2	https://www.ncbi.nlm.nih.gov/gene/?term=946529
947114	2	https://www.ncbi.nlm.nih.gov/gene/?term=947114
945664	2	https://www.ncbi.nlm.nih.gov/gene/?term=945664
946609	2	https://www.ncbi.nlm.nih.gov/gene/?term=946609
945321	2	https://www.ncbi.nlm.nih.gov/gene/?term=945321
946828	2	https://www.ncbi.nlm.nih.gov/gene/?term=946828
945779	2	https://www.ncbi.nlm.nih.gov/gene/?term=945779
958173	2	https://www.ncbi.nlm.nih.gov/gene/?term=958173
945036	2	https://www.ncbi.nlm.nih.gov/gene/?term=945036
947754	2	https://www.ncbi.nlm.nih.gov/gene/?term=947754
948350	2	https://www.ncbi.nlm.nih.gov/gene/?term=948350
946193	2	https://www.ncbi.nlm.nih.gov/gene/?term=946193
946208	2	https://www.ncbi.nlm.nih.gov/gene/?term=946208
1037571	2	https://www.ncbi.nlm.nih.gov/gene/?term=1037571
947629	2	https://www.ncbi.nlm.nih.gov/gene/?term=947629
945791	2	https://www.ncbi.nlm.nih.gov/gene/?term=945791
1036276	2	https://www.ncbi.nlm.nih.gov/gene/?term=1036276
949065	2	https://www.ncbi.nlm.nih.gov/gene/?term=949065
948538	2	https://www.ncbi.nlm.nih.gov/gene/?term=948538
946339	2	https://www.ncbi.nlm.nih.gov/gene/?term=946339
946551	2	https://www.ncbi.nlm.nih.gov/gene/?term=946551
956884	2	https://www.ncbi.nlm.nih.gov/gene/?term=956884
962056	2	https://www.ncbi.nlm.nih.gov/gene/?term=962056
914227	2	https://www.ncbi.nlm.nih.gov/gene/?term=914227
947852	2	https://www.ncbi.nlm.nih.gov/gene/?term=947852
947205	2	https://www.ncbi.nlm.nih.gov/gene/?term=947205
946155	2	https://www.ncbi.nlm.nih.gov/gene/?term=946155
947262	2	https://www.ncbi.nlm.nih.gov/gene/?term=947262
1036807	2	https://www.ncbi.nlm.nih.gov/gene/?term=1036807
946239	2	https://www.ncbi.nlm.nih.gov/gene/?term=946239
916800	2	https://www.ncbi.nlm.nih.gov/gene/?term=916800
1038014	2	https://www.ncbi.nlm.nih.gov/gene/?term=1038014
948209	2	https://www.ncbi.nlm.nih.gov/gene/?term=948209
945596	2	https://www.ncbi.nlm.nih.gov/gene/?term=945596
945636	2	https://www.ncbi.nlm.nih.gov/gene/?term=945636
947690	2	https://www.ncbi.nlm.nih.gov/gene/?term=947690
960003	2	https://www.ncbi.nlm.nih.gov/gene/?term=960003
957766	2	https://www.ncbi.nlm.nih.gov/gene/?term=957766
946905	2	https://www.ncbi.nlm.nih.gov/gene/?term=946905
917336	2	https://www.ncbi.nlm.nih.gov/gene/?term=917336
948490	2	https://www.ncbi.nlm.nih.gov/gene/?term=948490
948609	2	https://www.ncbi.nlm.nih.gov/gene/?term=948609
948778	2	https://www.ncbi.nlm.nih.gov/gene/?term=948778
946732	2	https://www.ncbi.nlm.nih.gov/gene/?term=946732
948865	2	https://www.ncbi.nlm.nih.gov/gene/?term=948865
946232	2	https://www.ncbi.nlm.nih.gov/gene/?term=946232
958515	2	https://www.ncbi.nlm.nih.gov/gene/?term=958515
948228	2	https://www.ncbi.nlm.nih.gov/gene/?term=948228
948920	2	https://www.ncbi.nlm.nih.gov/gene/?term=948920
948574	2	https://www.ncbi.nlm.nih.gov/gene/?term=948574
916727	2	https://www.ncbi.nlm.nih.gov/gene/?term=916727
948877	2	https://www.ncbi.nlm.nih.gov/gene/?term=948877
946219	2	https://www.ncbi.nlm.nih.gov/gene/?term=946219
961573	2	https://www.ncbi.nlm.nih.gov/gene/?term=961573
1036224	2	https://www.ncbi.nlm.nih.gov/gene/?term=1036224
948237	2	https://www.ncbi.nlm.nih.gov/gene/?term=948237
946844	2	https://www.ncbi.nlm.nih.gov/gene/?term=946844
914737	2	https://www.ncbi.nlm.nih.gov/gene/?term=914737
945375	2	https://www.ncbi.nlm.nih.gov/gene/?term=945375
948711	2	https://www.ncbi.nlm.nih.gov/gene/?term=948711
948846	2	https://www.ncbi.nlm.nih.gov/gene/?term=948846
948853	2	https://www.ncbi.nlm.nih.gov/gene/?term=948853
1035513	2	https://www.ncbi.nlm.nih.gov/gene/?term=1035513
1034928	2	https://www.ncbi.nlm.nih.gov/gene/?term=1034928
947432	2	https://www.ncbi.nlm.nih.gov/gene/?term=947432
947142	2	https://www.ncbi.nlm.nih.gov/gene/?term=947142
944786	2	https://www.ncbi.nlm.nih.gov/gene/?term=944786
945446	2	https://www.ncbi.nlm.nih.gov/gene/?term=945446
944821	2	https://www.ncbi.nlm.nih.gov/gene/?term=944821
912761	2	https://www.ncbi.nlm.nih.gov/gene/?term=912761
915303	2	https://www.ncbi.nlm.nih.gov/gene/?term=915303
1039391	2	https://www.ncbi.nlm.nih.gov/gene/?term=1039391
948454	2	https://www.ncbi.nlm.nih.gov/gene/?term=948454
946920	2	https://www.ncbi.nlm.nih.gov/gene/?term=946920
945932	2	https://www.ncbi.nlm.nih.gov/gene/?term=945932
957689	2	https://www.ncbi.nlm.nih.gov/gene/?term=957689
947261	2	https://www.ncbi.nlm.nih.gov/gene/?term=947261
946395	2	https://www.ncbi.nlm.nih.gov/gene/?term=946395
947944	2	https://www.ncbi.nlm.nih.gov/gene/?term=947944
947259	2	https://www.ncbi.nlm.nih.gov/gene/?term=947259
915159	2	https://www.ncbi.nlm.nih.gov/gene/?term=915159
947172	2	https://www.ncbi.nlm.nih.gov/gene/?term=947172
945004	2	https://www.ncbi.nlm.nih.gov/gene/?term=945004
914652	2	https://www.ncbi.nlm.nih.gov/gene/?term=914652
948685	2	https://www.ncbi.nlm.nih.gov/gene/?term=948685
948789	2	https://www.ncbi.nlm.nih.gov/gene/?term=948789
915899	2	https://www.ncbi.nlm.nih.gov/gene/?term=915899
946960	2	https://www.ncbi.nlm.nih.gov/gene/?term=946960
945196	2	https://www.ncbi.nlm.nih.gov/gene/?term=945196
947986	2	https://www.ncbi.nlm.nih.gov/gene/?term=947986
948981	2	https://www.ncbi.nlm.nih.gov/gene/?term=948981
959879	2	https://www.ncbi.nlm.nih.gov/gene/?term=959879
1036148	2	https://www.ncbi.nlm.nih.gov/gene/?term=1036148
948319	2	https://www.ncbi.nlm.nih.gov/gene/?term=948319
1036644	2	https://www.ncbi.nlm.nih.gov/gene/?term=1036644
947709	2	https://www.ncbi.nlm.nih.gov/gene/?term=947709
946620	2	https://www.ncbi.nlm.nih.gov/gene/?term=946620
947305	2	https://www.ncbi.nlm.nih.gov/gene/?term=947305
958591	2	https://www.ncbi.nlm.nih.gov/gene/?term=958591
947904	2	https://www.ncbi.nlm.nih.gov/gene/?term=947904
945591	2	https://www.ncbi.nlm.nih.gov/gene/?term=945591
1039972	2	https://www.ncbi.nlm.nih.gov/gene/?term=1039972
946518	2	https://www.ncbi.nlm.nih.gov/gene/?term=946518
945972	2	https://www.ncbi.nlm.nih.gov/gene/?term=945972
945238	2	https://www.ncbi.nlm.nih.gov/gene/?term=945238
947013	2	https://www.ncbi.nlm.nih.gov/gene/?term=947013
1035262	2	https://www.ncbi.nlm.nih.gov/gene/?term=1035262
914738	2	https://www.ncbi.nlm.nih.gov/gene/?term=914738
946087	2	https://www.ncbi.nlm.nih.gov/gene/?term=946087
948217	2	https://www.ncbi.nlm.nih.gov/gene/?term=948217
945510	2	https://www.ncbi.nlm.nih.gov/gene/?term=945510
1040126	2	https://www.ncbi.nlm.nih.gov/gene/?term=1040126
945984	2	https://www.ncbi.nlm.nih.gov/gene/?term=945984
947190	2	https://www.ncbi.nlm.nih.gov/gene/?term=947190
947522	2	https://www.ncbi.nlm.nih.gov/gene/?term=947522
948321	2	https://www.ncbi.nlm.nih.gov/gene/?term=948321
946669	2	https://www.ncbi.nlm.nih.gov/gene/?term=946669
1038231	2	https://www.ncbi.nlm.nih.gov/gene/?term=1038231
946423	2	https://www.ncbi.nlm.nih.gov/gene/?term=946423
913522	2	https://www.ncbi.nlm.nih.gov/gene/?term=913522
947260	2	https://www.ncbi.nlm.nih.gov/gene/?term=947260
961398	2	https://www.ncbi.nlm.nih.gov/gene/?term=961398
946006	2	https://www.ncbi.nlm.nih.gov/gene/?term=946006
915315	2	https://www.ncbi.nlm.nih.gov/gene/?term=915315
944855	2	https://www.ncbi.nlm.nih.gov/gene/?term=944855
947865	2	https://www.ncbi.nlm.nih.gov/gene/?term=947865
960942	2	https://www.ncbi.nlm.nih.gov/gene/?term=960942
948424	2	https://www.ncbi.nlm.nih.gov/gene/?term=948424
945484	2	https://www.ncbi.nlm.nih.gov/gene/?term=945484
945713	2	https://www.ncbi.nlm.nih.gov/gene/?term=945713
946277	2	https://www.ncbi.nlm.nih.gov/gene/?term=946277
945683	2	https://www.ncbi.nlm.nih.gov/gene/?term=945683
945104	2	https://www.ncbi.nlm.nih.gov/gene/?term=945104
957123	2	https://www.ncbi.nlm.nih.gov/gene/?term=957123
946712	2	https://www.ncbi.nlm.nih.gov/gene/?term=946712
946383	2	https://www.ncbi.nlm.nih.gov/gene/?term=946383
945064	2	https://www.ncbi.nlm.nih.gov/gene/?term=945064
948055	2	https://www.ncbi.nlm.nih.gov/gene/?term=948055
947892	2	https://www.ncbi.nlm.nih.gov/gene/?term=947892
948736	2	https://www.ncbi.nlm.nih.gov/gene/?term=948736
946103	2	https://www.ncbi.nlm.nih.gov/gene/?term=946103
1037960	2	https://www.ncbi.nlm.nih.gov/gene/?term=1037960
948014	2	https://www.ncbi.nlm.nih.gov/gene/?term=948014
961304	2	https://www.ncbi.nlm.nih.gov/gene/?term=961304
947338	2	https://www.ncbi.nlm.nih.gov/gene/?term=947338
948035	2	https://www.ncbi.nlm.nih.gov/gene/?term=948035
945218	2	https://www.ncbi.nlm.nih.gov/gene/?term=945218
948733	2	https://www.ncbi.nlm.nih.gov/gene/?term=948733
947909	2	https://www.ncbi.nlm.nih.gov/gene/?term=947909
948458	2	https://www.ncbi.nlm.nih.gov/gene/?term=948458
947553	2	https://www.ncbi.nlm.nih.gov/gene/?term=947553
960731	2	https://www.ncbi.nlm.nih.gov/gene/?term=960731
946668	2	https://www.ncbi.nlm.nih.gov/gene/?term=946668
946808	2	https://www.ncbi.nlm.nih.gov/gene/?term=946808
948938	2	https://www.ncbi.nlm.nih.gov/gene/?term=948938
948588	2	https://www.ncbi.nlm.nih.gov/gene/?term=948588
947447	2	https://www.ncbi.nlm.nih.gov/gene/?term=947447
947995	2	https://www.ncbi.nlm.nih.gov/gene/?term=947995
945082	2	https://www.ncbi.nlm.nih.gov/gene/?term=945082
947267	2	https://www.ncbi.nlm.nih.gov/gene/?term=947267
948199	2	https://www.ncbi.nlm.nih.gov/gene/?term=948199
917268	2	https://www.ncbi.nlm.nih.gov/gene/?term=917268
946593	2	https://www.ncbi.nlm.nih.gov/gene/?term=946593
914163	2	https://www.ncbi.nlm.nih.gov/gene/?term=914163
947703	2	https://www.ncbi.nlm.nih.gov/gene/?term=947703
917166	2	https://www.ncbi.nlm.nih.gov/gene/?term=917166
947888	2	https://www.ncbi.nlm.nih.gov/gene/?term=947888
915339	2	https://www.ncbi.nlm.nih.gov/gene/?term=915339
947540	2	https://www.ncbi.nlm.nih.gov/gene/?term=947540
1039306	2	https://www.ncbi.nlm.nih.gov/gene/?term=1039306
959407	2	https://www.ncbi.nlm.nih.gov/gene/?term=959407
948244	2	https://www.ncbi.nlm.nih.gov/gene/?term=948244
946939	2	https://www.ncbi.nlm.nih.gov/gene/?term=946939
946856	2	https://www.ncbi.nlm.nih.gov/gene/?term=946856
944881	2	https://www.ncbi.nlm.nih.gov/gene/?term=944881
944893	2	https://www.ncbi.nlm.nih.gov/gene/?term=944893
1038162	2	https://www.ncbi.nlm.nih.gov/gene/?term=1038162
948564	2	https://www.ncbi.nlm.nih.gov/gene/?term=948564
948185	2	https://www.ncbi.nlm.nih.gov/gene/?term=948185
948091	2	https://www.ncbi.nlm.nih.gov/gene/?term=948091
946183	2	https://www.ncbi.nlm.nih.gov/gene/?term=946183
946068	2	https://www.ncbi.nlm.nih.gov/gene/?term=946068
2847672	2	https://www.ncbi.nlm.nih.gov/gene/?term=2847672
1037933	2	https://www.ncbi.nlm.nih.gov/gene/?term=1037933
958159	2	https://www.ncbi.nlm.nih.gov/gene/?term=958159
946928	2	https://www.ncbi.nlm.nih.gov/gene/?term=946928
944851	2	https://www.ncbi.nlm.nih.gov/gene/?term=944851
1038532	2	https://www.ncbi.nlm.nih.gov/gene/?term=1038532
946169	2	https://www.ncbi.nlm.nih.gov/gene/?term=946169
946043	2	https://www.ncbi.nlm.nih.gov/gene/?term=946043
945080	2	https://www.ncbi.nlm.nih.gov/gene/?term=945080
945588	2	https://www.ncbi.nlm.nih.gov/gene/?term=945588
947609	2	https://www.ncbi.nlm.nih.gov/gene/?term=947609
948368	2	https://www.ncbi.nlm.nih.gov/gene/?term=948368
947689	2	https://www.ncbi.nlm.nih.gov/gene/?term=947689
947062	2	https://www.ncbi.nlm.nih.gov/gene/?term=947062
947122	2	https://www.ncbi.nlm.nih.gov/gene/?term=947122
962107	2	https://www.ncbi.nlm.nih.gov/gene/?term=962107
948042	2	https://www.ncbi.nlm.nih.gov/gene/?term=948042
945535	2	https://www.ncbi.nlm.nih.gov/gene/?term=945535
947184	2	https://www.ncbi.nlm.nih.gov/gene/?term=947184
913433	2	https://www.ncbi.nlm.nih.gov/gene/?term=913433
948311	2	https://www.ncbi.nlm.nih.gov/gene/?term=948311
948174	2	https://www.ncbi.nlm.nih.gov/gene/?term=948174
944809	2	https://www.ncbi.nlm.nih.gov/gene/?term=944809
946598	2	https://www.ncbi.nlm.nih.gov/gene/?term=946598
913708	2	https://www.ncbi.nlm.nih.gov/gene/?term=913708
948880	2	https://www.ncbi.nlm.nih.gov/gene/?term=948880
948419	2	https://www.ncbi.nlm.nih.gov/gene/?term=948419
946296	2	https://www.ncbi.nlm.nih.gov/gene/?term=946296
948425	2	https://www.ncbi.nlm.nih.gov/gene/?term=948425
946804	2	https://www.ncbi.nlm.nih.gov/gene/?term=946804
949114	2	https://www.ncbi.nlm.nih.gov/gene/?term=949114
947037	2	https://www.ncbi.nlm.nih.gov/gene/?term=947037
945203	2	https://www.ncbi.nlm.nih.gov/gene/?term=945203
913827	2	https://www.ncbi.nlm.nih.gov/gene/?term=913827
944865	2	https://www.ncbi.nlm.nih.gov/gene/?term=944865
1038384	2	https://www.ncbi.nlm.nih.gov/gene/?term=1038384
914734	2	https://www.ncbi.nlm.nih.gov/gene/?term=914734
916834	2	https://www.ncbi.nlm.nih.gov/gene/?term=916834
[truncated: 4,520 more rows]
